# Supplementary material for: Seasonal UV exposure and vitamin D: association with the dynamics of COVID‐19 transmission in Europe
Source: FEBS Open Bio. 2021 Dec 4;12(1):106–17. doi: 10.1002/2211-5463.13309 (PMC8653358; doi:10.1002/2211-5463.13309)
Supplement: Supplementary file 2 — Table S1. Daily COVID‐19 case numbers, 7‐day average of daily new cases, daily average temperature, UV index, and UVDVF for 26 European countries from March 1, 2020 to December 20, 2020. Downloaded raw data of temperature, UV index, and UVDVF from different stations are highlighted in the file. TAVG, UV_Avg, and UVDVF_Avg columns represent the respective daily average temperature, UV index, and UVDVF of all available stations for each country. [file FEB4-12-106-s001.xlsx]

## Sheet: Austria
Country	Date	TAVG	UV_Avg	UVDVF_Avg	Daily_new_cases_per_million	7-days avg of daily new cases	TAVG_AU000005010	UV_Gross-Enzersdorf	UVD	UV_Sonnblick	UVD	UV_Vienna	UVD
Austria	20200301	7.3	2.353	1.532	0.555	0.222	73	2.105	1.343	2.841	1.905	2.113	1.348
Austria	20200302	8.1	2.44367	1.618	0.445	0.286	81	2.204	1.437	2.911	1.97	2.216	1.447
Austria	20200303	4.8	2.28133	1.46367	0.333	0.301	48	2.109	1.348	2.631	1.701	2.104	1.342
Austria	20200304	4.2	2.10033	1.29	0.888	0.428	42	1.905	1.154	2.501	1.573	1.895	1.143
Austria	20200305	4.7	2.64767	1.818	1.332	0.603	47	2.296	1.531	3.332	2.375	2.315	1.548
Austria	20200306	7.4	2.855	2.021	1.555	0.825	74	2.631	1.858	3.297	2.342	2.637	1.863
Austria	20200307	4.7	2.60167	1.77567	2.665	1.11	47	2.406	1.642	2.992	2.044	2.407	1.641
Austria	20200308	5.1	2.50167	1.679	2.775	1.428	51	2.241	1.483	3.018	2.068	2.246	1.486
Austria	20200309	4.7	2.73933	1.91367	2.998	1.792	47	2.521	1.76	3.167	2.214	2.53	1.767
Austria	20200310	7.1	2.66067	1.83767	5.663	2.554	71	2.324	1.568	3.326	2.371	2.332	1.574
Austria	20200311	13.3	3.31033	2.486	7.106	3.442	133	2.942	2.184	4.032	3.076	2.957	2.198
Austria	20200312	14.6	3.551	2.731	6.218	4.14	146	3.246	2.494	4.155	3.202	3.252	2.497
Austria	20200313	7.9	3.26033	2.44367	22.428	7.122	79	2.903	2.154	3.98	3.029	2.898	2.148
Austria	20200314	6.5	2.79467	1.978	16.766	9.136	65	2.519	1.772	3.345	2.39	2.52	1.772
Austria	20200315	4.7	2.91133	2.098	22.762	11.991	47	2.578	1.834	3.565	2.614	2.591	1.846
Austria	20200316	6.8	3.32233	2.51667	17.543	14.069	68	2.981	2.243	3.989	3.05	2.997	2.257
Austria	20200317	8.3	3.04967	2.24033	34.864	18.241	83	2.703	1.959	3.729	2.79	2.717	1.972
Austria	20200318	9.9	3.39633	2.59667	34.864	22.206	99	3.106	2.372	3.973	3.044	3.11	2.374
Austria	20200319	11.1	3.497	2.703	40.749	27.139	111	3.198	2.467	4.09	3.171	3.203	2.471
Austria	20200320	12.1	3.49067	2.69967	41.637	29.884	121	3.224	2.495	4.026	3.112	3.222	2.492
Austria	20200321	5.1	3.65967	2.878	47.299	34.245	51	3.291	2.566	4.383	3.489	3.305	2.579
Austria	20200322	1.2	3.44533	2.658	85.273	43.176	12	3.012	2.277	4.299	3.409	3.025	2.288
Austria	20200323	-0.4	3.03767	2.23367	99.041	54.818	-4	2.735	1.987	3.641	2.727	2.737	1.987
Austria	20200324	0.8	3.04367	2.24133	89.825	62.67	8	2.769	2.022	3.582	2.67	2.78	2.032
Austria	20200325	0.3	3.07933	2.27933	33.865	62.527	3	2.822	2.076	3.582	2.674	2.834	2.088
Austria	20200326	3.3	3.26567	2.47733	146.673	77.659	33	3.029	2.294	3.735	2.841	3.033	2.297
Austria	20200327	9.4	3.482	2.709	83.052	83.575	94	3.192	2.467	4.053	3.184	3.201	2.476
Austria	20200328	10.3	3.30867	2.52633	68.174	86.557	103	3.012	2.276	3.891	3.017	3.023	2.286
Austria	20200329	8.1	3.764	3.017	57.404	82.576	81	3.439	2.734	4.393	3.562	3.46	2.755
Austria	20200330	1.4	3.66633	2.91533	92.156	81.593	14	3.367	2.658	4.259	3.425	3.373	2.663
Austria	20200331	1.1	3.49667	2.73533	62.4	77.675	11	3.259	2.543	3.968	3.118	3.263	2.545
Austria	20200401	2.2	4.24233	3.54833	58.958	81.26	22	3.987	3.334	4.744	3.968	3.996	3.343
Austria	20200402	5.4	4.08467	3.38167	46.412	66.937	54	3.825	3.161	4.594	3.813	3.835	3.171
Austria	20200403	8.6	4.23833	3.555	43.858	61.337	86	3.966	3.319	4.77	4.015	3.979	3.331
Austria	20200404	9.2	4.326	3.65667	28.535	55.675	92	4.096	3.465	4.775	4.03	4.107	3.475
Austria	20200405	9.8	4.874	4.26833	29.978	51.757	98	4.67	4.104	5.27	4.585	4.682	4.116
Austria	20200406	13.1	5.64467	5.133	27.314	42.494	131	5.284	4.793	6.349	5.796	5.301	4.81
Austria	20200407	13.3	5.598	5.092	37.973	39.004	133	5.345	4.87	6.099	5.533	5.35	4.873
Austria	20200408	12.2	5.45833	4.94633	33.643	35.388	122	5.262	4.786	5.86	5.28	5.253	4.773
Austria	20200409	14.6	5.276	4.75167	33.532	33.548	146	5.032	4.535	5.759	5.181	5.037	4.539
Austria	20200410	14.3	5.58267	5.10667	34.531	32.215	143	5.186	4.717	6.35	5.86	5.212	4.743
Austria	20200411	14	6.00033	5.59067	27.869	32.12	140	5.599	5.192	6.777	6.36	5.625	5.22
Austria	20200412	14.7	5.45167	4.98	15.433	30.042	147	5.289	4.85	5.771	5.236	5.295	4.854
Austria	20200413	14.8	4.90933	4.37267	10.659	27.663	148	4.751	4.245	5.226	4.631	4.751	4.242
Austria	20200414	5	4.53933	3.95833	20.541	25.173	50	4.183	3.603	5.226	4.642	4.209	3.63
Austria	20200415	7.5	5.73833	5.338	12.214	22.111	75	5.469	5.08	6.257	5.833	5.489	5.101
Austria	20200416	13.1	5.44933	5.015	15.544	19.542	131	5.229	4.813	5.911	5.446	5.208	4.786
Austria	20200417	16.8	5.04	4.551	13.213	16.496	168	4.703	4.213	5.704	5.217	4.713	4.223
Austria	20200418	15.4	5.29133	4.848	8.439	13.72	154	4.901	4.448	6.068	5.645	4.905	4.451
Austria	20200419	13.3	6.07633	5.768	8.66	12.753	133	5.902	5.619	6.417	6.059	5.91	5.626
Austria	20200420	10.7	5.71633	5.35833	5.108	11.96	107	5.325	4.955	6.494	6.16	5.33	4.96
Austria	20200421	11.7	6.00467	5.705	8.66	10.263	117	5.834	5.56	6.357	6.01	5.823	5.545
Austria	20200422	12.7	5.9	5.59167	5.774	9.343	127	5.658	5.362	6.377	6.044	5.665	5.369
Austria	20200423	13.1	6.84833	6.719	8.549	8.343	131	6.738	6.646	7.058	6.854	6.749	6.657
Austria	20200424	14.4	6.68167	6.53367	7.662	7.55	144	6.248	6.079	7.547	7.444	6.25	6.078
Austria	20200425	15.3	5.981	5.71533	8.549	7.566	153	5.558	5.271	6.795	6.568	5.59	5.307
Austria	20200426	11.8	5.49533	5.149	8.55	7.55	118	5.145	4.789	6.172	5.842	5.169	4.816
Austria	20200427	12.1	5.66433	5.358	5.44	7.598	121	5.308	4.991	6.375	6.092	5.31	4.991
Austria	20200428	15.2	5.82867	5.56233	9.216	7.677	152	5.469	5.19	6.522	6.277	5.495	5.22
Austria	20200429	11.4	5.98067	5.75333	4.996	7.566	114	5.628	5.389	6.662	6.455	5.652	5.416
Austria	20200430	14	5.98033	5.762	5.552	7.138	140	5.716	5.504	6.515	6.289	5.71	5.493
Austria	20200501	12.7	5.68267	5.413	8.771	7.296	127	5.398	5.129	6.251	5.982	5.399	5.128
Austria	20200502	10.6	5.81467	5.581	2.998	6.503	106	5.578	5.354	6.282	6.03	5.584	5.359
Austria	20200503	9.9	5.75867	5.52167	4.331	5.901	99	5.452	5.21	6.351	6.122	5.473	5.233
Austria	20200504	11.6	6.12633	5.97533	2.664	5.504	116	5.665	5.476	6.991	6.905	5.723	5.545
Austria	20200505	10.2	6.34333	6.24767	3.22	4.647	102	5.854	5.714	7.278	7.264	5.898	5.765
Austria	20200506	9.4	5.71133	5.48833	3.775	4.473	94	5.324	5.077	6.454	6.275	5.356	5.113
Austria	20200507	13.3	6.475	6.429	7.551	4.759	133	6.154	6.099	7.09	7.059	6.181	6.129
Austria	20200508	15.6	6.80333	6.84167	2.442	3.854	156	6.441	6.461	7.5	7.571	6.469	6.493
Austria	20200509	17.9	6.83367	6.889	6.551	4.362	179	6.528	6.577	7.434	7.502	6.539	6.588
Austria	20200510	15.9	6.94067	7.03333	4.219	4.346	159	6.702	6.804	7.418	7.495	6.702	6.801
Austria	20200511	13.9	6.89367	6.98667	1.222	4.14	139	6.944	7.113	6.811	6.759	6.926	7.088
Austria	20200512	6.5	6.88067	6.979	8.771	4.933	65	6.381	6.426	7.874	8.08	6.387	6.431
Austria	20200513	9.4	7.374	7.60233	3.997	4.965	94	7.011	7.219	8.076	8.342	7.035	7.246
Austria	20200514	10.2	7.19267	7.38833	6.773	4.854	102	6.865	7.048	7.845	8.069	6.868	7.048
Austria	20200515	8.5	6.758	6.858	5.663	5.314	85	6.504	6.607	7.258	7.352	6.512	6.615
Austria	20200516	11.8	7.465	7.75	10.215	5.837	118	7.205	7.493	7.975	8.254	7.215	7.503
Austria	20200517	15.6	7.297	7.55133	4.552	5.885	156	6.936	7.168	7.993	8.289	6.962	7.197
Austria	20200518	16.9	7.139	7.36333	2.998	6.138	169	6.754	6.949	7.88	8.159	6.783	6.982
Austria	20200519	18.1	7.48967	7.814	5.774	5.71	181	7.33	7.682	7.815	8.088	7.324	7.672
Austria	20200520	16	7.70333	8.093	3.553	5.647	160	7.326	7.688	8.446	8.89	7.338	7.701
Austria	20200521	16.9	7.71067	8.113	5.662	5.488	169	7.266	7.623	8.563	9.049	7.303	7.667
Austria	20200522	16.8	7.361	7.68167	3.553	5.187	168	6.766	7	8.51	8.995	6.807	7.05
Austria	20200523	16.2	8.12033	8.65233	5.552	4.521	162	7.659	8.14	9.016	9.645	7.686	8.172
Austria	20200524	12.2	6.55033	6.67433	1.888	4.14	122	6.121	6.199	7.392	7.606	6.138	6.218
Austria	20200525	11.9	6.486	6.6	3.997	4.283	119	6.1	6.18	7.232	7.411	6.126	6.209
Austria	20200526	11.1	6.59433	6.744	1.998	3.743	111	6.05	6.122	7.64	7.936	6.093	6.174
Austria	20200527	13.6	7.065	7.35	3.775	3.775	136	6.734	7	7.717	8.041	6.744	7.009
Austria	20200528	11.4	7.34167	7.71167	4.109	3.553	114	7.229	7.639	7.579	7.875	7.217	7.621
Austria	20200529	10.3	7.173	7.502	2.998	3.474	103	6.715	6.989	8.043	8.472	6.761	7.045
Austria	20200530	10.3	7.07933	7.39033	3.331	3.156	103	6.558	6.796	8.083	8.532	6.597	6.843
Austria	20200531	10.3	7.51967	7.96167	5.107	3.616	103	7.201	7.627	8.15	8.626	7.208	7.632
Austria	20200601	15.2	7.90833	8.467	0.222	3.077	152	7.572	8.11	8.553	9.148	7.6	8.143
Austria	20200602	16.2	7.546	8.00933	2.887	3.204	162	7.13	7.549	8.33	8.872	7.178	7.607
Austria	20200603	18.6	7.39967	7.82833	1.332	2.855	186	7.098	7.514	7.975	8.424	7.126	7.547
Austria	20200604	16.9	7.62367	8.12233	3.775	2.808	169	7.363	7.861	8.141	8.643	7.367	7.863
Austria	20200605	14.9	7.11767	7.47767	4.22	2.982	149	6.85	7.206	7.66	8.033	6.843	7.194
Austria	20200606	18.2	8.07	8.70967	6.106	3.379	182	7.731	8.348	8.723	9.403	7.756	8.378
Austria	20200607	15.6	7.94667	8.55733	0.444	2.712	156	7.792	8.433	8.278	8.838	7.77	8.401
Austria	20200608	12.9	7.95033	8.566	7.329	3.728	129	7.45	7.996	8.915	9.663	7.486	8.039
Austria	20200609	13.8	7.865	8.46167	1.221	3.49	138	7.558	8.141	8.443	9.06	7.594	8.184
Austria	20200610	14.3	7.453	7.93467	2.887	3.712	143	7.23	7.721	7.93	8.405	7.199	7.678
Austria	20200611	17.6	7.44767	7.93167	3.22	3.632	176	7.33	7.853	7.705	8.12	7.308	7.822
Austria	20200612	20.1	8.09633	8.77433	3.331	3.505	201	7.814	8.485	8.67	9.368	7.805	8.47
Austria	20200613	21.9	8.293	9.033	1.554	2.855	219	7.992	8.72	8.885	9.649	8.002	8.73
Austria	20200614	16.4	8.24767	8.977	3.442	3.283	164	7.906	8.612	8.922	9.699	7.915	8.62
Austria	20200615	14.3	8.27867	9.021	2.887	2.649	143	8.022	8.765	8.785	9.526	8.029	8.772
Austria	20200616	17.3	8.07467	8.75833	5.996	3.331	173	7.729	8.387	8.759	9.495	7.736	8.393
Austria	20200617	18.7	7.75567	8.34667	1.554	3.141	187	7.485	8.071	8.296	8.899	7.486	8.07
Austria	20200618	16.7	7.922	8.56433	2.221	2.998	167	7.735	8.398	8.286	8.887	7.745	8.408
Austria	20200619	16.3	7.76033	8.354	5.329	3.283	163	7.281	7.808	8.683	9.401	7.317	7.853
Austria	20200620	14.4	7.71233	8.29433	5.774	3.886	144	7.512	8.11	8.114	8.667	7.511	8.106
Austria	20200621	15.9	8.18267	8.90467	1.999	3.68	159	7.972	8.708	8.629	9.333	7.947	8.673
Austria	20200622	20	8.73633	9.62333	4.33	3.886	200	8.491	9.384	9.247	10.132	8.471	9.354
Austria	20200623	20.6	8.63033	9.485	3.109	3.474	206	8.306	9.142	9.26	10.149	8.325	9.164
Austria	20200624	18.4	7.56033	8.09433	4.552	3.902	184	7.041	7.497	8.587	9.277	7.053	7.509
Austria	20200625	16.2	7.671	8.23767	3.109	4.029	162	7.391	7.95	8.246	8.836	7.376	7.927
Austria	20200626	19.9	8.041	8.714	4.996	3.981	199	7.297	7.826	9.506	10.462	7.32	7.854
Austria	20200627	23	9.351	10.4147	6.44	4.076	230	9.1	10.168	9.858	10.916	9.095	10.16
Austria	20200628	23.8	8.92433	9.856	8.217	4.965	238	8.455	9.326	9.826	10.871	8.492	9.371
Austria	20200629	18.2	8.469	9.26267	7.661	5.441	182	8.153	8.93	9.126	9.962	8.128	8.896
Austria	20200630	21.1	8.74933	9.62233	4.774	5.679	211	8.331	9.158	9.562	10.522	8.355	9.187
Austria	20200701	22.2	8.82467	9.71533	11.881	6.725	222	8.399	9.242	9.66	10.643	8.415	9.261
Austria	20200702	20.9	8.726	9.58233	7.55	7.36	209	8.196	8.975	9.748	10.751	8.234	9.021
Austria	20200703	18.3	8.83367	9.71833	12.102	8.375	183	8.598	9.492	9.336	10.215	8.567	9.448
Austria	20200704	19.6	8.24767	8.95433	12.769	9.279	196	7.965	8.665	8.809	9.53	7.969	8.668
Austria	20200705	22.7	9.029	9.95733	12.769	9.929	227	8.486	9.334	10.049	11.121	8.552	9.417
Austria	20200706	19.9	9.26733	10.2593	9.438	10.183	199	8.873	9.829	10.054	11.12	8.875	9.829
Austria	20200707	16.6	8.048	8.679	6.217	10.389	166	7.549	8.112	8.98	9.731	7.615	8.194
Austria	20200708	19.3	8.26067	8.94633	10.215	10.152	193	7.864	8.512	9.045	9.807	7.873	8.52
Austria	20200709	22.3	8.66933	9.46533	11.326	10.691	223	8.258	9.013	9.478	10.355	8.272	9.028
Austria	20200710	23	8.683	9.47533	10.437	10.453	230	8.252	8.998	9.523	10.405	8.274	9.023
Austria	20200711	15.4	8.64167	9.41433	8.216	9.803	154	8.279	9.025	9.358	10.185	8.288	9.033
Austria	20200712	16	7.74767	8.25867	12.658	9.787	160	7.236	7.677	8.751	9.399	7.256	7.7
Austria	20200713	16.8	7.93733	8.49433	5.662	9.247	168	7.557	8.081	8.692	9.316	7.563	8.086
Austria	20200714	18.2	7.84433	8.36733	8.106	9.517	182	7.513	8.017	8.502	9.064	7.518	8.021
Austria	20200715	17.8	7.561	7.99767	14.767	10.167	178	7.24	7.66	8.188	8.656	7.255	7.677
Austria	20200716	16.1	7.79733	8.29033	12.88	10.389	161	7.363	7.809	8.626	9.204	7.403	7.858
Austria	20200717	14.3	6.878	7.113	18.764	11.579	143	6.489	6.688	7.652	7.96	6.493	6.691
Austria	20200718	13.8	7.17767	7.48567	14.878	12.531	138	6.818	7.099	7.876	8.235	6.839	7.123
Austria	20200719	18.6	7.48933	7.872	9.105	12.023	186	6.925	7.227	8.588	9.126	6.955	7.263
Austria	20200720	21.6	7.98733	8.49433	9.771	12.61	216	7.63	8.113	8.685	9.238	7.647	8.132
Austria	20200721	22.3	8.318	8.90167	9.327	12.785	223	7.747	8.251	9.441	10.181	7.766	8.273
Austria	20200722	22.1	8.74733	9.434	11.325	12.293	221	8.393	9.059	9.442	10.17	8.407	9.073
Austria	20200723	20.6	7.90267	8.35567	18.875	13.149	206	7.424	7.823	8.836	9.394	7.448	7.85
Austria	20200724	18.6	7.93033	8.38	12.769	12.293	186	7.627	8.068	8.52	8.986	7.644	8.086
Austria	20200725	20.7	7.51133	7.842	13.768	12.134	207	7.112	7.409	8.302	8.7	7.12	7.417
Austria	20200726	18.4	7.598	7.941	14.878	12.959	184	7.37	7.723	8.049	8.373	7.375	7.727
Austria	20200727	20.8	8.07533	8.52667	9.549	12.927	208	7.651	8.065	8.875	9.392	7.7	8.123
Austria	20200728	23.7	7.96967	8.38233	13.213	13.482	237	7.618	8.011	8.671	9.125	7.62	8.011
Austria	20200729	22.4	8.40667	8.91467	19.208	14.609	224	7.995	8.47	9.208	9.779	8.017	8.495
Austria	20200730	23.1	8.24533	8.69967	11.659	13.578	231	7.823	8.242	9.068	9.589	7.845	8.268
Austria	20200731	24.9	8.402	8.88133	19.43	14.529	249	8.124	8.604	8.925	9.398	8.157	8.642
Austria	20200801	24.1	8.188	8.60167	9.105	13.863	241	7.798	8.185	8.953	9.419	7.813	8.201
Austria	20200802	22	8.10567	8.48667	10.215	13.197	220	7.729	8.087	8.829	9.251	7.759	8.122
Austria	20200803	17.6	7.256	7.426	8.994	13.118	176	6.968	7.134	7.839	8.02	6.961	7.124
Austria	20200804	13.7	6.81833	6.87767	10.659	12.753	137	6.692	6.784	7.096	7.098	6.667	6.751
Austria	20200805	15.3	7.37933	7.554	9.437	11.357	153	7.204	7.402	7.752	7.888	7.182	7.372
Austria	20200806	19.4	7.68033	7.90967	14.435	11.754	194	7.361	7.582	8.297	8.541	7.383	7.606
Austria	20200807	21.9	7.215	7.328	15.655	11.214	219	6.764	6.839	8.085	8.268	6.796	6.877
Austria	20200808	23.4	7.36767	7.50233	9.105	11.214	234	6.968	7.077	8.137	8.318	6.998	7.112
Austria	20200809	23.9	7.85867	8.086	12.657	11.563	239	7.471	7.677	8.61	8.877	7.495	7.704
Austria	20200810	23.9	7.804	8.00533	8.106	11.436	239	7.6	7.819	8.195	8.359	7.617	7.838
Austria	20200811	23.3	7.36967	7.46567	15.433	12.118	233	6.957	7.027	8.172	8.317	6.98	7.053
Austria	20200812	23.3	7.25933	7.31967	21.541	13.847	233	6.866	6.906	8.018	8.117	6.894	6.936
Austria	20200813	23.3	7.61367	7.73233	17.21	14.244	233	7.191	7.283	8.425	8.592	7.225	7.322
Austria	20200814	21.4	7.36333	7.419	31.311	16.48	214	7.174	7.25	7.761	7.782	7.155	7.225
Austria	20200815	19.9	7.07633	7.06133	33.642	19.986	199	6.783	6.768	7.652	7.637	6.794	6.779
Austria	20200816	21.6	6.658	6.551	21.207	21.207	216	6.302	6.183	7.349	7.264	6.323	6.206
Austria	20200817	20.9	6.78333	6.688	18.21	22.651	209	6.411	6.302	7.519	7.452	6.42	6.31
Austria	20200818	17.3	6.69	6.56667	32.754	25.125	173	6.49	6.384	7.079	6.92	6.501	6.396
Austria	20200819	19.3	6.45433	6.277	28.313	26.093	193	6.062	5.868	7.23	7.086	6.071	5.877
Austria	20200820	20.6	7.037	6.95133	38.529	29.138	206	6.666	6.569	7.721	7.65	6.724	6.635
Austria	20200821	23.1	7.13633	7.05533	36.751	29.915	231	6.835	6.756	7.723	7.638	6.851	6.772
Austria	20200822	21.4	7.36267	7.30667	33.31	29.868	214	7.008	6.945	8.053	8.009	7.027	6.966
Austria	20200823	19.9	7.099	6.98433	21.207	29.868	199	6.785	6.671	7.709	7.592	6.803	6.69
Austria	20200824	18.4	6.95967	6.80833	26.87	31.105	184	6.666	6.52	7.54	7.38	6.673	6.525
Austria	20200825	19.2	6.64067	6.42567	23.428	29.772	192	6.201	5.968	7.481	7.298	6.24	6.011
Austria	20200826	21.9	6.461	6.20567	36.307	30.915	219	6.065	5.799	7.236	7.002	6.082	5.816
Austria	20200827	19.2	6.62267	6.38033	36.419	30.613	192	6.266	6.02	7.317	7.081	6.285	6.04
Austria	20200828	18.6	6.32233	6.02367	25.426	28.995	186	6.04	5.749	6.87	6.555	6.057	5.767
Austria	20200829	17.1	6.116	5.77633	43.858	30.502	171	5.89	5.567	6.558	6.186	5.9	5.576
Austria	20200830	16.9	5.899	5.519	20.097	30.344	169	5.727	5.371	6.253	5.828	5.717	5.358
Austria	20200831	15.5	5.79333	5.389	30.2	30.819	155	5.654	5.278	6.098	5.642	5.628	5.247
Austria	20200901	14.3	5.094	4.589	22.651	30.708	143	4.815	4.32	5.629	5.104	4.838	4.343
Austria	20200902	14.4	5.044	4.526	36.307	30.708	144	4.849	4.352	5.436	4.879	4.847	4.347
Austria	20200903	15.9	5.206	4.70033	44.746	31.898	159	4.774	4.26	6.051	5.561	4.793	4.28
Austria	20200904	19.4	5.992	5.57333	39.639	33.928	194	5.791	5.393	6.392	5.933	5.793	5.394
Austria	20200905	20.8	5.97667	5.54533	39.749	33.341	208	5.742	5.328	6.433	5.967	5.755	5.341
Austria	20200906	16.2	5.62467	5.14333	20.43	33.389	162	5.334	4.864	6.208	5.706	5.332	4.86
Austria	20200907	14.5	5.46767	4.96033	32.2	33.674	145	5.227	4.737	5.968	5.43	5.208	4.714
Austria	20200908	16.1	5.61967	5.11933	57.736	38.687	161	5.362	4.878	6.123	5.591	5.374	4.889
Austria	20200909	16.7	5.738	5.24033	55.738	41.463	167	5.488	5.008	6.262	5.733	5.464	4.98
Austria	20200910	19.2	5.782	5.279	73.726	45.602	192	5.52	5.034	6.296	5.76	5.53	5.043
Austria	20200911	18.2	5.615	5.08633	64.398	49.14	182	5.352	4.841	6.14	5.579	5.353	4.839
Austria	20200912	18.8	5.32533	4.76133	96.487	57.245	188	5.041	4.493	5.885	5.29	5.05	4.501
Austria	20200913	20.3	5.474	4.91367	51.408	61.67	203	5.221	4.68	5.965	5.367	5.236	4.694
Austria	20200914	19.5	5.37633	4.79933	42.415	63.13	195	5.189	4.637	5.745	5.12	5.195	4.641
Austria	20200915	20.3	5.347	4.759	84.828	67	203	5.08	4.51	5.871	5.247	5.09	4.52
Austria	20200916	20.8	5.24133	4.63733	85.273	71.219	208	4.963	4.377	5.783	5.143	4.978	4.392
Austria	20200917	18	5.27867	4.66867	86.605	73.059	180	5.029	4.439	5.776	5.126	5.031	4.441
Austria	20200918	14	5.03567	4.40133	89.714	76.676	140	4.769	4.155	5.566	4.893	4.772	4.156
Austria	20200919	13.7	4.89033	4.23933	90.269	75.787	137	4.666	4.038	5.341	4.646	4.664	4.034
Austria	20200920	14.6	4.79667	4.13333	68.951	78.294	146	4.51	3.867	5.337	4.633	4.543	3.9
Austria	20200921	15.8	4.66833	3.99167	62.511	81.165	158	4.381	3.725	5.223	4.505	4.401	3.745
Austria	20200922	17.3	4.48167	3.78967	71.616	79.277	173	4.248	3.58	4.93	4.191	4.267	3.598
Austria	20200923	16.1	4.23067	3.52267	75.613	77.897	161	4.104	3.425	4.474	3.709	4.114	3.434
Austria	20200924	16.7	4.396	3.68933	92.378	78.722	167	4.187	3.506	4.805	4.048	4.196	3.514
Austria	20200925	10.9	3.978	3.25267	75.946	76.755	109	3.874	3.178	4.194	3.411	3.866	3.169
Austria	20200926	7.3	3.32167	2.57567	79.277	75.185	73	3.19	2.473	3.597	2.795	3.178	2.459
Austria	20200927	9.6	3.474	2.72967	73.504	75.835	96	3.365	2.65	3.701	2.9	3.356	2.639
Austria	20200928	9.1	3.62533	2.881	61.734	75.724	91	3.528	2.813	3.821	3.019	3.527	2.811
Austria	20200929	11.4	3.71667	2.971	67.618	75.153	114	3.496	2.778	4.136	3.336	3.518	2.799
Austria	20200930	12.4	3.91633	3.169	85.717	76.596	124	3.681	2.961	4.363	3.561	3.705	2.985
Austria	20201001	11.5	3.79633	3.044	96.931	77.247	115	3.637	2.914	4.105	3.296	3.647	2.922
Austria	20201002	12.9	3.61767	2.86133	76.39	77.31	129	3.495	2.768	3.863	3.05	3.495	2.766
Austria	20201003	14.9	3.49567	2.73633	117.472	82.767	149	3.41	2.68	3.662	2.846	3.415	2.683
Austria	20201004	12.5	3.161	2.40267	79.277	83.591	125	2.916	2.188	3.64	2.822	2.927	2.198
Austria	20201005	11.9	2.89667	2.14033	83.274	86.669	119	2.764	2.037	3.166	2.352	2.76	2.032
Austria	20201006	11.9	3.05333	2.29333	102.483	91.649	119	2.895	2.165	3.361	2.542	2.904	2.173
Austria	20201007	11.3	2.94433	2.18633	114.252	95.726	113	2.782	2.054	3.266	2.449	2.785	2.056
Austria	20201008	12.8	3.50033	2.72667	134.238	101.055	128	3.308	2.565	3.864	3.031	3.329	2.584
Austria	20201009	14.6	3.463	2.68733	125.577	108.082	146	3.28	2.535	3.824	2.988	3.285	2.539
Austria	20201010	11.3	3.15433	2.386	137.125	110.889	113	2.967	2.23	3.526	2.696	2.97	2.232
Austria	20201011	7.4	2.748	1.994	99.485	113.776	74	2.616	1.892	3.011	2.198	2.617	1.892
Austria	20201012	6.9	2.548	1.80233	108.7	117.409	69	2.441	1.724	2.772	1.969	2.431	1.714
Austria	20201013	7.1	2.49733	1.75467	114.141	119.074	71	2.288	1.58	2.917	2.106	2.287	1.578
Austria	20201014	7.2	2.581	1.834	149.45	124.102	72	2.491	1.773	2.757	1.954	2.495	1.775
Austria	20201015	6.8	2.38967	1.654	172.321	129.543	68	2.28	1.574	2.608	1.814	2.281	1.574
Austria	20201016	6.4	2.27567	1.548	129.131	130.05	64	2.146	1.449	2.53	1.741	2.151	1.454
Austria	20201017	7.6	2.22733	1.50433	193.973	138.172	76	2.066	1.376	2.542	1.754	2.074	1.383
Austria	20201018	7.9	2.30167	1.57433	185.646	150.48	79	2.145	1.451	2.605	1.813	2.155	1.459
Austria	20201019	7.9	2.249	1.526	124.467	152.733	79	2.122	1.43	2.5	1.716	2.125	1.432
Austria	20201020	6.9	2.31267	1.58533	169.213	160.6	69	2.12	1.429	2.685	1.887	2.133	1.44
Austria	20201021	6.7	2.424	1.687	217.401	170.307	67	2.293	1.587	2.68	1.882	2.299	1.592
Austria	20201022	7.3	2.454	1.71467	270.363	184.313	73	2.335	1.626	2.689	1.89	2.338	1.628
Austria	20201023	10.7	2.401	1.666	285.464	206.647	107	2.297	1.591	2.61	1.818	2.296	1.589
Austria	20201024	12.3	2.06567	1.36333	401.27	236.261	123	1.946	1.275	2.304	1.54	1.947	1.275
Austria	20201025	9.7	2.03033	1.33233	308.891	253.867	97	1.887	1.223	2.311	1.547	1.893	1.227
Austria	20201026	9.4	1.93667	1.24933	272.695	275.043	94	1.852	1.192	2.111	1.369	1.847	1.187
Austria	20201027	6.1	1.75433	1.089	314.777	295.837	61	1.71	1.068	1.85	1.138	1.703	1.061
Austria	20201028	4.9	1.775	1.10933	376.843	318.615	49	1.656	1.022	2.009	1.281	1.66	1.025
Austria	20201029	9.2	1.59867	0.956	494.426	350.624	92	1.521	0.906	1.757	1.06	1.518	0.902
Austria	20201030	11.4	1.76367	1.10233	624.778	399.097	114	1.603	0.979	2.081	1.347	1.607	0.981
Austria	20201031	11.7	1.74233	1.085	593.911	426.617	117	1.611	0.987	2	1.277	1.616	0.991
Austria	20201101	8.1	1.702	1.05133	550.275	461.101	81	1.6	0.979	1.9	1.191	1.606	0.984
Austria	20201102	15.8	1.91433	1.236	459.118	487.733	158	1.821	1.171	2.1	1.366	1.822	1.171
Austria	20201103	14.6	1.80967	1.14667	464.337	509.098	146	1.712	1.078	2.003	1.283	1.714	1.079
Austria	20201104	9.2	1.65067	1.01167	766.233	564.725	92	1.54	0.932	1.867	1.167	1.545	0.936
Austria	20201105	7.2	1.61533	0.982333	823.414	611.724	72	1.529	0.924	1.783	1.096	1.534	0.927
Austria	20201106	4.4	1.493	0.880667	717.712	625	44	1.384	0.803	1.705	1.031	1.39	0.808
Austria	20201107	2.6	1.45433	0.849667	915.016	670.872	26	1.354	0.78	1.657	0.992	1.352	0.777
Austria	20201108	2.2	1.44533	0.843667	658.754	686.369	22	1.34	0.77	1.656	0.992	1.34	0.769
Austria	20201109	3.3	1.334	0.753	621.002	709.495	33	1.245	0.693	1.511	0.873	1.246	0.693
Austria	20201110	4	1.351	0.768667	679.517	740.236	40	1.245	0.694	1.555	0.911	1.253	0.701
Austria	20201111	4.6	1.32467	0.748667	834.296	749.959	46	1.257	0.706	1.461	0.835	1.256	0.705
Austria	20201112	6.1	1.208	0.654333	1028.38	779.24	61	1.117	0.593	1.388	0.776	1.119	0.594
Austria	20201113	5.3	1.21633	0.663	1064.35	828.76	53	1.144	0.617	1.359	0.754	1.146	0.618
Austria	20201114	6.5	1.18533	0.64	784.22	810.075	65	1.104	0.587	1.344	0.744	1.108	0.589
Austria	20201115	4.6	1.167	0.627	628.997	805.824	46	1.086	0.574	1.326	0.731	1.089	0.576
Austria	20201116	6.4	1.17933	0.637667	517.077	790.977	64	1.127	0.609	1.284	0.697	1.127	0.607
Austria	20201117	8.7	1.21367	0.666667	664.416	788.82	87	1.1	0.588	1.434	0.818	1.107	0.594
Austria	20201118	5.2	1.38767	0.807	787.329	782.11	52	1.276	0.73	1.607	0.958	1.28	0.733
Austria	20201119	4.6	1.39767	0.815	776.67	746.152	46	1.308	0.757	1.577	0.932	1.308	0.756
Austria	20201120	4.6	1.042	0.532667	740.363	699.867	46	0.972	0.492	1.18	0.613	0.974	0.493
Austria	20201121	1.9	1.013	0.511333	734.033	692.698	19	0.934	0.464	1.17	0.606	0.935	0.464
Austria	20201122	0.3	1.07567	0.561667	580.254	685.735	3	1.004	0.52	1.219	0.645	1.004	0.52
Austria	20201123	4.3	1.02167	0.519667	349.196	661.752	43	0.969	0.494	1.128	0.572	0.968	0.493
Austria	20201124	3.4	0.985333	0.493	485.988	636.262	34	0.926	0.462	1.105	0.555	0.925	0.462
Austria	20201125	0.5	0.994667	0.501	644.209	615.816	5	0.938	0.473	1.109	0.558	0.937	0.472
Austria	20201126	-0.4	0.949333	0.467	613.563	592.515	-4	0.879	0.429	1.091	0.544	0.878	0.428
Austria	20201127	-1.2	0.917667	0.443333	550.054	565.328	-12	0.825	0.389	1.101	0.551	0.827	0.39
Austria	20201128	-0.8	0.926333	0.451333	518.409	534.525	-8	0.832	0.396	1.109	0.558	0.838	0.4
Austria	20201129	0.7	0.886333	0.421333	449.347	515.824	7	0.8	0.373	1.056	0.516	0.803	0.375
Austria	20201130	0.2	0.893	0.427	305.116	509.527	2	0.812	0.383	1.052	0.513	0.815	0.385
Austria	20201201	-2.6	0.861	0.403333	336.761	488.208	-26	0.793	0.37	0.998	0.471	0.792	0.369
Austria	20201202	-1.9	0.801	0.359333	441.02	459.181	-19	0.732	0.326	0.938	0.426	0.733	0.326
Austria	20201203	-1.8	0.789667	0.351	440.686	434.485	-18	0.718	0.316	0.935	0.423	0.716	0.314
Austria	20201204	0.2	0.788333	0.351	423.588	416.418	2	0.713	0.314	0.938	0.425	0.714	0.314
Austria	20201205	6.4	0.815	0.371333	382.395	396.988	64	0.743	0.337	0.958	0.44	0.744	0.337
Austria	20201206	8.9	0.747667	0.322	304.339	376.272	89	0.706	0.311	0.837	0.349	0.7	0.306
Austria	20201207	3.8	0.874	0.416333	251.266	368.579	38	0.795	0.377	1.033	0.496	0.794	0.376
Austria	20201208	1.8	0.817667	0.375	263.923	358.174	18	0.735	0.334	0.982	0.457	0.736	0.334
Austria	20201209	2.1	0.779333	0.346667	325.546	341.678	21	0.701	0.309	0.938	0.423	0.699	0.308
Austria	20201210	1	0.763667	0.335667	298.233	321.327	10	0.684	0.298	0.921	0.41	0.686	0.299
Austria	20201211	0.6	0.731333	0.311667	321.216	306.703	6	0.637	0.264	0.915	0.404	0.642	0.267
Austria	20201212	0.6	0.771	0.341	359.855	303.483	6	0.689	0.302	0.932	0.416	0.692	0.305
Austria	20201213	3.1	0.728333	0.309667	293.236	301.896	31	0.644	0.27	0.898	0.39	0.643	0.269
Austria	20201214	2.3	0.824333	0.380333	287.351	307.051	23	0.712	0.32	1.046	0.499	0.715	0.322
Austria	20201215	1.5	0.830333	0.385667	291.792	311.033	15	0.719	0.327	1.052	0.503	0.72	0.327
Austria	20201216	1.4	0.830333	0.386	295.79	306.782	14	0.733	0.337	1.025	0.484	0.733	0.337
Austria	20201217	1.6	0.843	0.395333	275.915	303.594	16	0.73	0.335	1.067	0.515	0.732	0.336
Austria	20201218	0.7	0.779	0.348333	231.502	290.777	7	0.679	0.298	0.978	0.449	0.68	0.298
Austria	20201219	0.2	0.795667	0.361333	254.93	275.788	2	0.692	0.308	1.001	0.467	0.694	0.309
Austria	20201220	0.6	0.820667	0.379667	182.648	259.99	6	0.715	0.325	1.03	0.488	0.717	0.326

## Sheet: Belgium
Country	Date	TAVG	UV_Avg	UVDVF_Avg	Daily_new_cases_per_million	7-days avg of daily new cases	TAVG_BE000006447	UV_Uccle_Belgium	UVD
Belgium	20200301	6.7	1.548	0.926	0.086	0.012	67	1.548	0.926
Belgium	20200302	5.7	1.56	0.933	0.518	0.086	57	1.56	0.933
Belgium	20200303	4	1.462	0.837	0.431	0.148	40	1.462	0.837
Belgium	20200304	5.6	1.763	1.119	0.863	0.271	56	1.763	1.119
Belgium	20200305	6.3	2.016	1.358	2.33	0.604	63	2.016	1.358
Belgium	20200306	5.2	1.78	1.129	5.091	1.331	52	1.78	1.129
Belgium	20200307	6.3	1.768	1.114	5.177	2.071	63	1.768	1.114
Belgium	20200308	7.9	1.908	1.248	2.675	2.441	79	1.908	1.248
Belgium	20200309	7.5	1.803	1.142	3.365	2.847	75	1.803	1.142
Belgium	20200310	10.1	2.4	1.726	2.416	3.131	101	2.4	1.726
Belgium	20200311	12.2	2.609	1.932	4.055	3.587	122	2.609	1.932
Belgium	20200312	9.1	2.287	1.612	0	3.254	91	2.287	1.612
Belgium	20200313	6.8	1.997	1.321	21.14	5.547	68	1.997	1.321
Belgium	20200314	7	2.068	1.389	11.217	6.41	70	2.068	1.389
Belgium	20200315	10.1	2.339	1.66	16.998	8.456	101	2.339	1.66
Belgium	20200316	8.9	2.25	1.569	14.841	10.095	89	2.25	1.569
Belgium	20200317	8.3	2.641	1.964	15.963	12.03	83	2.641	1.964
Belgium	20200318	10.7	2.903	2.233	20.967	14.446	107	2.903	2.233
Belgium	20200319	9.1	3.019	2.353	26.662	18.255	91	3.019	2.353
Belgium	20200320	7.1	2.991	2.325	39.863	20.93	71	2.991	2.325
Belgium	20200321	5.9	2.66	1.983	48.147	26.206	59	2.66	1.983
Belgium	20200322	5.4	2.512	1.829	50.563	31.001	54	2.512	1.829
Belgium	20200323	5.6	2.755	2.081	29.509	33.096	56	2.755	2.081
Belgium	20200324	5.4	3.08	2.424	45.385	37.299	54	3.08	2.424
Belgium	20200325	5.8	3.138	2.487	57.638	42.538	58	3.138	2.487
Belgium	20200326	6.5	3.004	2.346	111.997	54.729	65	3.004	2.346
Belgium	20200327	8.3	3.08	2.427	90.512	61.964	83	3.08	2.427
Belgium	20200328	8.8	3.135	2.487	159.626	77.89	88	3.135	2.487
Belgium	20200329	4.7	2.784	2.112	146.856	91.646	47	2.784	2.112
Belgium	20200330	4	2.961	2.302	91.72	100.533	40	2.961	2.302
Belgium	20200331	5.3	3.26	2.627	75.585	104.848	53	3.26	2.627
Belgium	20200401	5.3	3.337	2.712	102.592	111.27	53	3.337	2.712
Belgium	20200402	5.4	3.606	3.009	119.417	112.33	54	3.606	3.009
Belgium	20200403	7.8	4.161	3.625	122.696	116.927	78	4.161	3.625
Belgium	20200404	10.4	4.269	3.749	143.318	114.598	104	4.269	3.749
Belgium	20200405	14.8	4.535	4.052	108.718	109.149	148	4.535	4.052
Belgium	20200406	15.4	4.44	3.953	96.897	109.889	154	4.44	3.953
Belgium	20200407	14.2	4.24	3.734	119.072	116.101	142	4.24	3.734
Belgium	20200408	17.5	4.464	3.992	104.318	116.348	175	4.464	3.992
Belgium	20200409	16.3	4.552	4.098	136.329	118.764	163	4.552	4.098
Belgium	20200410	15.3	5.033	4.651	145.302	121.993	153	5.033	4.651
Belgium	20200411	15.6	4.575	4.137	116.57	118.172	156	4.575	4.137
Belgium	20200412	16.1	4.353	3.891	140.557	122.721	161	4.353	3.891
Belgium	20200413	9.3	3.921	3.401	81.28	120.49	93	3.921	3.401
Belgium	20200414	6.9	4.808	4.426	45.731	110.012	69	4.808	4.426
Belgium	20200415	10.1	4.787	4.409	211.741	125.359	101	4.787	4.409
Belgium	20200416	15	4.208	3.745	106.647	121.118	150	4.208	3.745
Belgium	20200417	15.3	4.223	3.767	114.672	116.742	153	4.223	3.767
Belgium	20200418	11.7	4.574	4.182	90.167	112.971	117	4.574	4.182
Belgium	20200419	11.1	4.857	4.521	113.291	109.075	111	4.857	4.521
Belgium	20200420	13.6	4.653	4.288	128.305	115.793	136	4.653	4.288
Belgium	20200421	14.7	4.851	4.528	83.954	121.254	147	4.851	4.528
Belgium	20200422	15.8	5.248	5.006	80.503	102.506	158	5.248	5.006
Belgium	20200423	16.4	5.348	5.135	78.346	98.463	164	5.348	5.135
Belgium	20200424	12.8	5.536	5.368	129.081	100.521	128	5.536	5.368
Belgium	20200425	10.6	4.963	4.691	89.045	100.361	106	4.963	4.691
Belgium	20200426	11.5	4.609	4.275	69.804	94.148	115	4.609	4.275
Belgium	20200427	15.1	4.805	4.516	47.715	82.636	151	4.805	4.516
Belgium	20200428	12.2	5.076	4.85	55.826	78.617	122	5.076	4.85
Belgium	20200429	12	5.041	4.816	45.299	73.588	120	5.041	4.816
Belgium	20200430	10.7	4.379	4.02	56.948	70.531	107	4.379	4.02
Belgium	20200501	10.9	4.758	4.486	44.264	58.414	109	4.758	4.486
Belgium	20200502	9.9	4.841	4.594	41.848	51.672	99	4.841	4.594
Belgium	20200503	11.3	5.399	5.284	33.565	46.495	113	5.399	5.284
Belgium	20200504	12.4	5.466	5.376	31.149	44.128	124	5.466	5.376
Belgium	20200505	10.6	5.302	5.181	20.881	39.136	106	5.302	5.181
Belgium	20200506	12.1	5.408	5.321	23.469	36.017	121	5.408	5.321
Belgium	20200507	14.4	5.661	5.643	55.136	35.759	144	5.661	5.643
Belgium	20200508	16.4	5.893	5.94	50.994	36.72	164	5.893	5.94
Belgium	20200509	18.1	5.624	5.615	50.476	37.953	181	5.624	5.615
Belgium	20200510	15.1	6.026	6.126	41.848	39.136	151	6.026	6.126
Belgium	20200511	8.6	5.892	5.967	31.753	39.222	86	5.892	5.967
Belgium	20200512	7.9	5.57	5.573	28.474	40.307	79	5.57	5.573
Belgium	20200513	8.8	5.566	5.575	17.429	39.444	88	5.566	5.575
Belgium	20200514	9.1	5.686	5.734	26.489	35.352	91	5.686	5.734
Belgium	20200515	10.1	5.794	5.88	30.717	32.455	101	5.794	5.88
Belgium	20200516	11.2	6.033	6.19	29.768	29.497	112	6.033	6.19
Belgium	20200517	13.1	6.633	6.963	25.109	27.106	131	6.633	6.963
Belgium	20200518	15.8	6.531	6.842	24.073	26.009	158	6.531	6.842
Belgium	20200519	16.5	6.86	7.273	20.018	24.801	165	6.86	7.273
Belgium	20200520	18.3	6.95	7.398	16.567	24.677	183	6.95	7.398
Belgium	20200521	20.4	6.811	7.229	21.744	23.999	204	6.811	7.229
Belgium	20200522	19.2	7.353	7.937	23.814	23.013	192	7.353	7.937
Belgium	20200523	14.8	5.875	6.044	25.799	22.446	148	5.875	6.044
Belgium	20200524	13.8	6.257	6.543	24.332	22.335	138	6.257	6.543
Belgium	20200525	16.8	6.818	7.275	21.571	21.978	168	6.818	7.275
Belgium	20200526	18	6.838	7.31	9.75	20.511	180	6.838	7.31
Belgium	20200527	17.5	7.055	7.6	11.821	19.833	175	7.055	7.6
Belgium	20200528	16.1	6.176	6.467	22.175	19.895	161	6.176	6.467
Belgium	20200529	16.9	6.411	6.778	18.292	19.106	169	6.411	6.778
Belgium	20200530	18.4	6.436	6.818	10.786	16.961	184	6.436	6.818
Belgium	20200531	17.6	6.634	7.083	16.825	15.889	176	6.634	7.083
Belgium	20200601	19.9	7.104	7.702	11.735	14.483	199	7.104	7.702
Belgium	20200602	20.8	6.959	7.521	8.456	14.299	208	6.959	7.521
Belgium	20200603	17.5	6.541	6.98	6.04	13.473	175	6.541	6.98
Belgium	20200604	13	6.2	6.539	7.075	11.316	130	6.2	6.539
Belgium	20200605	10.4	6.17	6.505	12.08	10.428	104	6.17	6.505
Belgium	20200606	11.9	6.091	6.406	14.237	10.921	119	6.091	6.406
Belgium	20200607	13.9	6.144	6.48	13.288	10.416	139	6.144	6.48
Belgium	20200608	12.9	6.147	6.488	10.527	10.243	129	6.147	6.488
Belgium	20200609	13.1	6.692	7.207	7.679	10.132	131	6.692	7.207
Belgium	20200610	14	6.823	7.384	11.39	10.896	140	6.823	7.384
Belgium	20200611	16.3	6.746	7.286	12.252	11.636	163	6.746	7.286
Belgium	20200612	17.3	6.847	7.423	9.319	11.242	173	6.847	7.423
Belgium	20200613	19.3	7.093	7.75	8.542	10.428	193	7.093	7.75
Belgium	20200614	19.1	7.317	8.049	9.578	9.898	191	7.317	8.049
Belgium	20200615	19.7	7.217	7.92	6.126	9.269	197	7.217	7.92
Belgium	20200616	19.1	6.759	7.317	4.746	8.85	191	6.759	7.317
Belgium	20200617	17.3	6.759	7.319	7.679	8.32	173	6.759	7.319
Belgium	20200618	17.2	6.506	6.986	8.974	7.852	172	6.506	6.986
Belgium	20200619	17.2	6.62	7.137	11.044	8.098	172	6.62	7.137
Belgium	20200620	16.8	6.826	7.41	6.385	7.79	168	6.826	7.41
Belgium	20200621	18	7.375	8.136	0	6.422	180	7.375	8.136
Belgium	20200622	17.1	7.563	8.386	0	5.547	171	7.563	8.386
Belgium	20200623	20.7	7.738	8.617	22.434	8.074	207	7.738	8.617
Belgium	20200624	24	7.722	8.595	7.593	8.061	240	7.722	8.595
Belgium	20200625	23.9	7.84	8.75	9.405	8.123	239	7.84	8.75
Belgium	20200626	23.9	8.062	9.041	8.542	7.766	239	8.062	9.041
Belgium	20200627	20.7	7.414	8.182	8.887	8.123	207	7.414	8.182
Belgium	20200628	17.8	7.235	7.942	7.42	9.183	178	7.235	7.942
Belgium	20200629	16.1	7.233	7.937	5.695	9.997	161	7.233	7.937
Belgium	20200630	16.3	8.054	9.018	5.695	7.605	163	8.054	9.018
Belgium	20200701	17.6	7.379	8.123	7.075	7.531	176	7.379	8.123
Belgium	20200702	17.2	6.819	7.381	7.679	7.285	172	6.819	7.381
Belgium	20200703	16.8	7.525	8.307	11.131	7.655	168	7.525	8.307
Belgium	20200704	17.7	7.456	8.211	9.578	7.753	177	7.456	8.211
Belgium	20200705	18.2	7.796	8.654	15.359	8.887	182	7.796	8.654
Belgium	20200706	15.5	6.097	6.416	3.624	8.591	155	6.097	6.416
Belgium	20200707	16.8	7.512	8.269	0	7.778	168	7.512	8.269
Belgium	20200708	14.9	7.808	8.65	5.608	7.568	149	7.808	8.65
Belgium	20200709	19	7.36	8.056	7.507	7.544	190	7.36	8.056
Belgium	20200710	16.5	7.106	7.716	12.684	7.766	165	7.106	7.716
Belgium	20200711	15.3	6.197	6.524	9.664	7.778	153	6.197	6.524
Belgium	20200712	16.7	6.803	7.307	20.536	8.517	167	6.803	7.307
Belgium	20200713	18.9	7.056	7.63	0	8	189	7.056	7.63
Belgium	20200714	15.9	6.669	7.118	6.385	8.912	159	6.669	7.118
Belgium	20200715	16.1	7.164	7.755	7.852	9.232	161	7.164	7.755
Belgium	20200716	15.6	7.205	7.799	31.58	12.671	156	7.205	7.799
Belgium	20200717	17.4	7.594	8.296	22.52	14.077	174	7.594	8.296
Belgium	20200718	19.7	7.332	7.946	17.861	15.248	197	7.332	7.946
Belgium	20200719	18.4	6.997	7.505	0	12.314	184	6.997	7.505
Belgium	20200720	17.1	6.687	7.096	33.478	17.097	171	6.687	7.096
Belgium	20200721	16.2	7.029	7.528	14.151	18.206	162	7.029	7.528
Belgium	20200722	16.2	7.032	7.523	31.839	21.633	162	7.032	7.523
Belgium	20200723	19.2	7.109	7.611	18.983	19.833	192	7.109	7.611
Belgium	20200724	18.1	6.92	7.36	30.372	20.955	181	6.92	7.36
Belgium	20200725	19.4	6.959	7.399	45.558	24.911	194	6.959	7.399
Belgium	20200726	18.3	6.277	6.521	25.799	28.597	183	6.277	6.521
Belgium	20200727	20.9	6.891	7.291	34.686	28.77	209	6.891	7.291
Belgium	20200728	18.8	6.415	6.678	20.19	29.632	188	6.415	6.678
Belgium	20200729	17.4	7.015	7.428	58.069	33.38	174	7.015	7.428
Belgium	20200730	21.3	6.836	7.189	57.897	38.939	213	6.836	7.189
Belgium	20200731	27.1	7.112	7.527	64.282	43.783	271	7.112	7.527
Belgium	20200801	22.7	7.244	7.68	56.171	45.299	227	7.244	7.68
Belgium	20200802	18.3	6.562	6.812	38.569	47.123	183	6.562	6.812
Belgium	20200803	16.4	5.812	5.865	40.122	47.9	164	5.812	5.865
Belgium	20200804	17.3	6.504	6.719	28.819	49.133	173	6.504	6.719
Belgium	20200805	21.4	6.521	6.729	44.005	47.123	214	6.521	6.729
Belgium	20200806	24.3	6.65	6.878	74.032	49.428	243	6.65	6.878
Belgium	20200807	27	6.739	6.976	66.266	49.712	270	6.739	6.976
Belgium	20200808	28.6	6.75	6.978	53.237	49.293	286	6.75	6.978
Belgium	20200809	26.4	6.606	6.787	64.799	53.04	264	6.606	6.787
Belgium	20200810	27.2	6.449	6.583	40.381	53.077	272	6.449	6.583
Belgium	20200811	26.9	6.578	6.729	33.478	53.743	269	6.578	6.729
Belgium	20200812	26.6	6.644	6.798	55.136	55.333	266	6.644	6.798
Belgium	20200813	24.5	6.318	6.388	46.939	51.462	245	6.318	6.388
Belgium	20200814	21.2	6.165	6.191	79.554	53.361	212	6.165	6.191
Belgium	20200815	21.5	5.921	5.884	65.231	55.074	215	5.921	5.884
Belgium	20200816	21.7	5.645	5.542	39.173	51.413	217	5.645	5.542
Belgium	20200817	20.1	5.426	5.269	18.206	48.245	201	5.426	5.269
Belgium	20200818	19.2	5.47	5.312	31.321	47.937	192	5.47	5.312
Belgium	20200819	20.3	5.898	5.813	50.217	47.234	203	5.898	5.813
Belgium	20200820	24.2	6.185	6.144	60.313	49.145	242	6.185	6.144
Belgium	20200821	24	5.937	5.837	61.779	46.606	240	5.937	5.837
Belgium	20200822	19.1	5.484	5.291	49.527	44.362	191	5.484	5.291
Belgium	20200823	17.2	5.562	5.372	40.381	44.535	172	5.562	5.372
Belgium	20200824	16.7	5.234	4.978	13.46	43.857	167	5.234	4.978
Belgium	20200825	17.8	5.71	5.525	30.631	43.758	178	5.71	5.525
Belgium	20200826	17.6	5.517	5.289	50.304	43.771	176	5.517	5.289
Belgium	20200827	16.8	5.151	4.854	40.554	40.948	168	5.151	4.854
Belgium	20200828	16.8	4.649	4.265	39	37.694	168	4.649	4.265
Belgium	20200829	13.9	4.312	3.87	55.826	38.594	139	4.312	3.87
Belgium	20200830	15.1	4.436	4.006	38.224	38.286	151	4.436	4.006
Belgium	20200831	15.7	4.628	4.219	16.739	38.754	157	4.628	4.219
Belgium	20200901	14.9	4.449	4.009	21.657	37.472	149	4.449	4.009
Belgium	20200902	15.6	4.666	4.248	36.584	35.512	156	4.666	4.248
Belgium	20200903	17.7	4.929	4.539	54.618	37.521	177	4.929	4.539
Belgium	20200904	18.1	5.03	4.643	54.359	39.715	181	5.03	4.643
Belgium	20200905	15.6	4.57	4.118	56.171	39.765	156	4.57	4.118
Belgium	20200906	13.8	4.362	3.879	46.766	40.985	138	4.362	3.879
Belgium	20200907	15.4	4.753	4.308	34.686	43.549	154	4.753	4.308
Belgium	20200908	16.8	5.151	4.741	32.098	45.04	168	5.151	4.741
Belgium	20200909	19.3	4.953	4.513	47.456	46.593	193	4.953	4.513
Belgium	20200910	16.9	4.511	4.017	75.671	49.601	169	4.511	4.017
Belgium	20200911	15.8	4.497	3.995	83.609	53.78	158	4.497	3.995
Belgium	20200912	15.5	4.38	3.86	81.193	57.354	155	4.38	3.86
Belgium	20200913	17.3	4.509	3.993	84.3	62.716	173	4.509	3.993
Belgium	20200914	21.7	4.42	3.889	73.428	68.251	217	4.42	3.889
Belgium	20200915	25.1	4.236	3.684	42.193	69.693	251	4.236	3.684
Belgium	20200916	20.7	4.24	3.683	99.486	77.126	207	4.24	3.683
Belgium	20200917	15.7	4.361	3.805	174.984	91.313	157	4.361	3.805
Belgium	20200918	16	4.271	3.702	144.353	99.991	160	4.271	3.702
Belgium	20200919	20.3	4.365	3.796	94.826	101.939	203	4.365	3.796
Belgium	20200920	18.6	4.12	3.53	133.482	108.965	186	4.12	3.53
Belgium	20200921	15.5	3.955	3.351	94.654	111.997	155	3.955	3.351
Belgium	20200922	15.5	3.696	3.075	158.245	128.576	155	3.696	3.075
Belgium	20200923	17	3.66	3.033	143.318	134.837	170	3.66	3.033
Belgium	20200924	13.3	3.269	2.625	162.3	133.025	133	3.269	2.625
Belgium	20200925	9.9	2.794	2.134	190.515	139.62	99	2.794	2.134
Belgium	20200926	10.4	2.649	1.986	157.641	148.594	104	2.649	1.986
Belgium	20200927	13.6	3.092	2.436	118.727	146.486	136	3.092	2.436
Belgium	20200928	12.6	3.24	2.585	101.298	147.435	126	3.24	2.585
Belgium	20200929	14.2	3.16	2.5	152.033	146.547	142	3.16	2.5
Belgium	20200930	15.9	2.995	2.332	115.362	142.554	159	2.995	2.332
Belgium	20201001	13.3	2.517	1.853	224.943	151.503	133	2.517	1.853
Belgium	20201002	11.7	2.522	1.858	273.952	163.422	117	2.522	1.858
Belgium	20201003	11.9	2.373	1.712	292.417	182.676	119	2.373	1.712
Belgium	20201004	11.6	2.385	1.724	225.374	197.911	116	2.385	1.724
Belgium	20201005	11.9	2.255	1.597	169.807	207.698	119	2.255	1.597
Belgium	20201006	12.6	2.388	1.727	180.161	211.717	126	2.388	1.727
Belgium	20201007	12.3	2.611	1.943	308.638	239.328	123	2.611	1.943
Belgium	20201008	13.8	2.755	2.081	494.236	277.798	138	2.755	2.081
Belgium	20201009	12.3	2.477	1.812	464.64	305.039	123	2.477	1.812
Belgium	20201010	9.6	2.02	1.376	685.959	361.259	96	2.02	1.376
Belgium	20201011	9.1	1.901	1.265	459.636	394.725	91	1.901	1.265
Belgium	20201012	10.2	2.179	1.528	312.521	415.113	102	2.179	1.528
Belgium	20201013	9.4	1.871	1.24	635.051	480.097	94	1.871	1.24
Belgium	20201014	8.4	1.991	1.353	713.656	537.957	84	1.991	1.353
Belgium	20201015	9.3	2.01	1.371	901.497	596.137	93	2.01	1.371
Belgium	20201016	9.1	1.937	1.304	879.408	655.39	91	1.937	1.304
Belgium	20201017	7.9	1.932	1.301	946.019	692.541	79	1.932	1.301
Belgium	20201018	9.4	1.802	1.183	788.464	739.517	94	1.802	1.183
Belgium	20201019	10.1	1.793	1.176	709.86	796.279	101	1.793	1.176
Belgium	20201020	12.7	1.81	1.192	835.144	824.864	127	1.81	1.192
Belgium	20201021	15.9	1.675	1.071	1141.28	885.953	159	1.675	1.071
Belgium	20201022	14.3	1.619	1.023	1444.91	963.584	143	1.619	1.023
Belgium	20201023	14.1	1.516	0.933	1515.84	1054.5	141	1.516	0.933
Belgium	20201024	13.7	1.646	1.049	1528.01	1137.64	137	1.646	1.049
Belgium	20201025	11.8	1.341	0.783	1347.93	1217.57	118	1.341	0.783
Belgium	20201026	10.2	1.264	0.718	1094.69	1272.54	102	1.264	0.718
Belgium	20201027	9.8	1.495	0.921	1170.96	1320.52	98	1.495	0.921
Belgium	20201028	11.1	1.262	0.721	1816.11	1416.92	111	1.262	0.721
Belgium	20201029	11	1.305	0.76	2064	1505.36	110	1.305	0.76
Belgium	20201030	14.1	1.401	0.844	1730.52	1536.03	141	1.401	0.844
Belgium	20201031	13.7	1.239	0.708	1459.5	1526.24	137	1.239	0.708
Belgium	20201101	14.5	1.27	0.736	1017.2	1479	145	1.27	0.736
Belgium	20201102	15.6	1.247	0.718	546.783	1400.72	156	1.247	0.718
Belgium	20201103	8.9	1.094	0.593	447.47	1297.37	89	1.094	0.593
Belgium	20201104	6.3	0.99	0.508	1352.24	1231.1	63	0.99	0.508
Belgium	20201105	5.7	1.069	0.576	960.17	1073.41	57	1.069	0.576
Belgium	20201106	6.2	1.029	0.545	750.931	933.471	62	1.029	0.545
Belgium	20201107	9.9	1.041	0.557	528.404	800.458	99	1.041	0.557
Belgium	20201108	12.9	0.978	0.508	571.287	736.756	129	0.978	0.508
Belgium	20201109	12.4	0.937	0.477	206.478	688.141	124	0.937	0.477
Belgium	20201110	11.4	0.938	0.48	370.418	677.133	114	0.938	0.48
Belgium	20201111	11.1	0.937	0.481	683.025	581.53	111	0.937	0.481
Belgium	20201112	10.6	0.869	0.429	431.593	506.019	106	0.869	0.429
Belgium	20201113	10.8	0.856	0.421	398.546	455.679	108	0.856	0.421
Belgium	20201114	13.2	0.829	0.402	540.829	457.454	132	0.829	0.402
Belgium	20201115	12.8	0.831	0.405	401.998	433.27	128	0.831	0.405
Belgium	20201116	10.1	0.836	0.411	166.701	427.587	101	0.836	0.411
Belgium	20201117	11.4	0.991	0.533	235.901	408.37	114	0.991	0.533
Belgium	20201118	12.6	0.984	0.529	447.124	374.67	126	0.984	0.529
Belgium	20201119	8.7	0.687	0.302	386.294	368.199	87	0.687	0.302
Belgium	20201120	4.3	0.726	0.334	294.747	353.371	43	0.726	0.334
Belgium	20201121	7.9	0.735	0.342	278.18	315.849	79	0.735	0.342
Belgium	20201122	8.8	0.705	0.321	161.783	281.533	88	0.705	0.321
Belgium	20201123	8.4	0.658	0.288	96.897	271.561	84	0.658	0.288
Belgium	20201124	8.3	0.682	0.307	164.026	261.293	83	0.682	0.307
Belgium	20201125	7.2	0.636	0.275	273.003	236.419	72	0.636	0.275
Belgium	20201126	8.5	0.621	0.265	221.319	212.851	85	0.621	0.265
Belgium	20201127	7.1	0.605	0.255	284.479	211.384	71	0.605	0.255
Belgium	20201128	6.8	0.623	0.269	312.262	216.253	68	0.623	0.269
Belgium	20201129	2.3	0.614	0.265	185.597	219.655	23	0.614	0.265
Belgium	20201130	1.7	0.577	0.238	64.368	215.008	17	0.577	0.238
Belgium	20201201	7.3	0.524	0.202	161.092	214.589	73	0.524	0.202
Belgium	20201202	6.4	0.517	0.198	262.304	213.06	64	0.517	0.198
Belgium	20201203	5.4	0.505	0.191	224.77	213.553	54	0.505	0.191
Belgium	20201204	5.3	0.468	0.166	222.786	204.74	53	0.468	0.166
Belgium	20201205	2.6	0.439	0.146	215.969	190.984	26	0.439	0.146
Belgium	20201206	1.1	0.463	0.164	156.519	186.83	11	0.463	0.164
Belgium	20201207	1.1	0.539	0.219	74.118	188.223	11	0.539	0.219
Belgium	20201208	2.1	0.471	0.172	168.858	189.332	21	0.471	0.172
Belgium	20201209	1.6	0.492	0.187	264.979	189.714	16	0.492	0.187
Belgium	20201210	2.7	0.556	0.233	237.627	191.551	27	0.556	0.233
Belgium	20201211	7.7	0.518	0.207	0	159.724	77	0.518	0.207
Belgium	20201212	6.3	0.457	0.165	238.317	162.917	63	0.457	0.165
Belgium	20201213	4.3	0.524	0.212	429.522	201.917	43	0.524	0.212
Belgium	20201214	9.3	0.521	0.21	92.669	204.567	93	0.521	0.21
Belgium	20201215	8.7	0.517	0.208	190.774	207.698	87	0.517	0.208
Belgium	20201216	8.3	0.527	0.215	313.729	214.663	83	0.527	0.215
Belgium	20201217	9.1	0.493	0.192	271.45	219.495	91	0.493	0.192
Belgium	20201218	8.7	0.506	0.201	244.616	254.44	87	0.506	0.201
Belgium	20201219	9.1	0.506	0.201	234.779	253.934	91	0.506	0.201
Belgium	20201220	9.1	0.43	0.149	187.237	219.322	91	0.43	0.149

## Sheet: Bulgaria
Country	Date	TAVG	UV_Avg	UVDVF_Avg	Daily_new_cases_per_million	7-days avg of daily new cases	TAVG_BUM00015502	TAVG_BUM00015614	UV_Sofia_Bulgaria	UVD
Bulgaria	20200301	4.1	3.421	2.474	0	0	45	37	3.421	2.474
Bulgaria	20200302	9.55	3.248	2.31	0	0	79	112	3.248	2.31
Bulgaria	20200303	11.75	3.484	2.543	0	0	89	146	3.484	2.543
Bulgaria	20200304	9.55	3.136	2.209	0	0	88	103	3.136	2.209
Bulgaria	20200305	5.05	2.866	1.947	0	0	72	29	2.866	1.947
Bulgaria	20200306	4.2	3.9	2.968	0	0	49	35	3.9	2.968
Bulgaria	20200307	8.5	3.649	2.725	0	0	92	78	3.649	2.725
Bulgaria	20200308	6.45	3.607	2.689	0.576	0	76	53	3.607	2.689
Bulgaria	20200309	4.65	3.688	2.775	0	0	61	32	3.688	2.775
Bulgaria	20200310	5.05	3.547	2.639	0	0	67	34	3.547	2.639
Bulgaria	20200311	8.85	3.885	2.984	0.432	0	106	71	3.885	2.984
Bulgaria	20200312	12.45	4.222	3.33	0	0	141	108	4.222	3.33
Bulgaria	20200313	12.3	4.294	3.411	2.303	0.473	119	127	4.294	3.411
Bulgaria	20200314	9.65	4.341	3.466	2.591	0.843	104	89	4.341	3.466
Bulgaria	20200315	4.1	4.036	3.162	1.439	0.966	44	38	4.036	3.162
Bulgaria	20200316	2.55	3.859	2.983	0.144	0.987	29	22	3.859	2.983
Bulgaria	20200317	4.55	4.019	3.149	2.159	1.295	43	48	4.019	3.149
Bulgaria	20200318	6.6	3.819	2.945	3.598	1.748	78	54	3.819	2.945
Bulgaria	20200319	7.1	4.007	3.14	0.288	1.789	79	63	4.007	3.14
Bulgaria	20200320	10.4	4.371	3.521	4.749	2.138	114	94	4.371	3.521
Bulgaria	20200321	11.2	4.297	3.447	5.181	2.508	105	119	4.297	3.447
Bulgaria	20200322	8.1	4.473	3.634	3.454	2.796	89	73	4.473	3.634
Bulgaria	20200323	-0.35	4.681	3.855	2.015	3.063	10	-17	4.681	3.855
Bulgaria	20200324	-0.6	4.34	3.5	2.447	3.104	-4	-8	4.34	3.5
Bulgaria	20200325	0.8	4.354	3.518	3.454	3.084	9	7	4.354	3.518
Bulgaria	20200326	2.3	4.491	3.666	3.166	3.495	22	24	4.491	3.666
Bulgaria	20200327	4.75	4.25	3.413	4.174	3.413	44	51	4.25	3.413
Bulgaria	20200328	6.9	4.11	3.267	5.469	3.454	64	74	4.11	3.267
Bulgaria	20200329	9.1	4.108	3.267	2.159	3.269	103	79	4.108	3.267
Bulgaria	20200330	9.4	4.315	3.491	1.871	3.248	108	80	4.315	3.491
Bulgaria	20200331	3.5	4.643	3.847	5.757	3.721	31	39	4.643	3.847
Bulgaria	20200401	-0.3	4.349	3.533	3.31	3.701	3	-9	4.349	3.533
Bulgaria	20200402	1.75	4.356	3.543	5.037	3.968	29	6	4.356	3.543
Bulgaria	20200403	4.25	4.567	3.775	4.03	3.947	49	36	4.567	3.775
Bulgaria	20200404	7.85	4.681	3.903	2.591	3.536	96	61	4.681	3.903
Bulgaria	20200405	8.9	4.66	3.885	4.03	3.804	111	67	4.66	3.885
Bulgaria	20200406	8	5.045	4.31	2.591	3.906	87	73	5.045	4.31
Bulgaria	20200407	6.35	6.139	5.524	4.03	3.66	61	66	6.139	5.524
Bulgaria	20200408	7.6	6.428	5.853	2.303	3.516	76	76	6.428	5.853
Bulgaria	20200409	10.05	6.558	6.007	3.598	3.31	106	95	6.558	6.007
Bulgaria	20200410	13.45	6.049	5.449	2.447	3.084	155	114	6.049	5.449
Bulgaria	20200411	12.45	6.575	6.047	3.742	3.248	132	117	6.575	6.047
Bulgaria	20200412	11.15	7.071	6.615	2.015	2.961	114	109	7.071	6.615
Bulgaria	20200413	12.4	6.102	5.534	1.439	2.796	122	126	6.102	5.534
Bulgaria	20200414	11.9	6.049	5.482	4.03	2.796	137	101	6.049	5.482
Bulgaria	20200415	5.55	5.907	5.33	4.893	3.166	74	37	5.907	5.33
Bulgaria	20200416	9.75	6.679	6.215	7.628	3.742	112	83	6.679	6.215
Bulgaria	20200417	14	6.702	6.252	6.62	4.338	151	129	6.702	6.252
Bulgaria	20200418	16.25	6.46	5.985	4.605	4.461	177	148	6.46	5.985
Bulgaria	20200419	17	6.305	5.817	2.303	4.503	177	163	6.305	5.817
Bulgaria	20200420	12.4	7.293	6.961	5.037	5.017	126	122	7.293	6.961
Bulgaria	20200421	7.05	7.314	6.997	6.62	5.387	96	45	7.314	6.997
Bulgaria	20200422	8.2	7.021	6.67	7.052	5.695	91	73	7.021	6.67
Bulgaria	20200423	9.15	6.792	6.417	10.506	6.106	94	89	6.792	6.417
Bulgaria	20200424	10.45	7.403	7.135	19.717	7.977	110	99	7.403	7.135
Bulgaria	20200425	13.45	7.232	6.949	1.871	7.586	143	126	7.232	6.949
Bulgaria	20200426	14.55	7.284	7.021	7.628	8.347	165	126	7.284	7.021
Bulgaria	20200427	13.6	7.106	6.824	9.067	8.923	133	139	7.106	6.824
Bulgaria	20200428	14.9	6.913	6.609	5.181	8.717	155	143	6.913	6.609
Bulgaria	20200429	16.7	6.941	6.651	6.908	8.697	181	153	6.941	6.651
Bulgaria	20200430	16.1	6.897	6.611	8.491	8.409	180	142	6.897	6.611
Bulgaria	20200501	15.1	6.901	6.625	7.052	6.6	164	138	6.901	6.625
Bulgaria	20200502	14.45	6.462	6.117	5.613	7.134	155	134	6.462	6.117
Bulgaria	20200503	12.1	6.857	6.593	3.454	6.538	133	109	6.857	6.593
Bulgaria	20200504	13.05	6.633	6.337	4.893	5.942	149	112	6.633	6.337
Bulgaria	20200505	15	7.187	7.005	7.484	6.271	166	134	7.187	7.005
Bulgaria	20200506	11.35	7.069	6.875	10.65	6.805	131	96	7.069	6.875
Bulgaria	20200507	12.1	6.248	5.904	7.34	6.641	143	99	6.248	5.904
Bulgaria	20200508	14.3	7.348	7.229	6.188	6.517	157	129	7.348	7.229
Bulgaria	20200509	16	7.349	7.242	7.052	6.723	168	152	7.349	7.242
Bulgaria	20200510	18.15	8.17	8.241	6.332	7.134	185	178	8.17	8.241
Bulgaria	20200511	22.2	8.371	8.496	3.598	6.949	224	220	8.371	8.496
Bulgaria	20200512	20.9	8.575	8.755	4.749	6.559	214	204	8.575	8.755
Bulgaria	20200513	17.75	8.783	9.021	6.62	5.983	171	184	8.783	9.021
Bulgaria	20200514	19.95	9.211	9.555	4.461	5.572	187	212	9.211	9.555
Bulgaria	20200515	23.5	9.787	10.271	5.469	5.469	195	275	9.787	10.271
Bulgaria	20200516	21.65	9.604	10.062	5.325	5.222	214	219	9.604	10.062
Bulgaria	20200517	21.45	9.73	10.23	5.181	5.058	206	223	9.73	10.23
Bulgaria	20200518	20.85	9.371	9.803	3.454	5.037	199	218	9.371	9.803
Bulgaria	20200519	19.95	9.568	10.058	3.454	4.852	195	204	9.568	10.058
Bulgaria	20200520	20.25	8.97	9.336	4.749	4.585	198	207	8.97	9.336
Bulgaria	20200521	12.8	8.494	8.762	5.613	4.749	127	129	8.494	8.762
Bulgaria	20200522	14.15	8.191	8.399	5.901	4.811	150	133	8.191	8.399
Bulgaria	20200523	13.55	8.723	9.066	5.181	4.79	146	125	8.723	9.066
Bulgaria	20200524	14.1	9.086	9.525	2.734	4.441	153	129	9.086	9.525
Bulgaria	20200525	13.6	7.525	7.604	0.864	4.071	159	113	7.525	7.604
Bulgaria	20200526	12.4	7.017	6.985	1.439	3.783	141	107	7.017	6.985
Bulgaria	20200527	12.85	7.222	7.246	2.447	3.454	143	114	7.222	7.246
Bulgaria	20200528	13.15	7.3	7.349	2.447	3.002	151	112	7.3	7.349
Bulgaria	20200529	14.55	7.65	7.79	1.151	2.323	165	126	7.65	7.79
Bulgaria	20200530	14.8	7.991	8.221	2.015	1.871	164	132	7.991	8.221
Bulgaria	20200531	14.8	8.074	8.331	2.015	1.768	160	136	8.074	8.331
Bulgaria	20200601	13.85	7.935	8.165	0.864	1.768	149	128	7.935	8.165
Bulgaria	20200602	14	8.125	8.408	2.734	1.953	155	125	8.125	8.408
Bulgaria	20200603	14.35	7.825	8.04	3.166	2.056	163	124	7.825	8.04
Bulgaria	20200604	18	8.698	9.137	3.598	2.22	192	168	8.698	9.137
Bulgaria	20200605	20.45	8.768	9.231	6.045	2.919	206	203	8.768	9.231
Bulgaria	20200606	19.55	8.378	8.749	12.089	4.359	212	179	8.378	8.749
Bulgaria	20200607	19.75	8.489	8.894	2.303	4.4	217	178	8.489	8.894
Bulgaria	20200608	19.55	9.022	9.568	11.945	5.983	208	183	9.022	9.568
Bulgaria	20200609	21.35	9.19	9.784	11.369	7.216	231	196	9.19	9.784
Bulgaria	20200610	19.3	8.791	9.288	14.967	8.902	213	173	8.791	9.288
Bulgaria	20200611	17.45	8.205	8.557	13.384	10.3	192	157	8.205	8.557
Bulgaria	20200612	17.2	8.25	8.617	15.111	11.596	188	156	8.25	8.617
Bulgaria	20200613	19.45	8.944	9.493	10.794	11.411	217	172	8.944	9.493
Bulgaria	20200614	22.25	9.364	10.025	3.454	11.575	244	201	9.364	10.025
Bulgaria	20200615	20.75	8.657	9.137	7.34	10.917	213	202	8.657	9.137
Bulgaria	20200616	19.35	8.488	8.927	16.119	11.596	206	181	8.488	8.927
Bulgaria	20200617	19.65	8.478	8.916	12.809	11.287	212	181	8.478	8.916
Bulgaria	20200618	20.2	9.593	10.323	18.997	12.089	211	193	9.593	10.323
Bulgaria	20200619	21.5	9.019	9.6	11.657	11.596	221	209	9.019	9.6
Bulgaria	20200620	20.8	9.72	10.485	16.838	12.459	222	194	9.72	10.485
Bulgaria	20200621	19.2	8.395	8.815	4.749	12.644	200	184	8.395	8.815
Bulgaria	20200622	19.6	8.595	9.066	11.369	13.22	210	182	8.595	9.066
Bulgaria	20200623	18.2	9.198	9.827	18.709	13.59	199	165	9.198	9.827
Bulgaria	20200624	20.1	9.567	10.29	18.421	14.392	209	193	9.567	10.29
Bulgaria	20200625	21.6	9.081	9.677	23.89	15.091	229	203	9.081	9.677
Bulgaria	20200626	22.8	9.363	10.029	15.111	15.584	243	213	9.363	10.029
Bulgaria	20200627	22.3	10.386	11.318	16.119	15.481	229	217	10.386	11.318
Bulgaria	20200628	22.55	10.864	11.918	9.499	16.16	228	223	10.864	11.918
Bulgaria	20200629	24.25	10.006	10.832	20.148	17.414	254	231	10.006	10.832
Bulgaria	20200630	23.7	10.136	10.992	22.739	17.99	247	227	10.136	10.992
Bulgaria	20200701	23.85	10.837	11.871	23.746	18.75	247	230	10.837	11.871
Bulgaria	20200702	25.25	10.054	10.878	23.171	18.648	256	249	10.054	10.878
Bulgaria	20200703	24.55	10.669	11.648	26.193	20.231	249	242	10.669	11.648
Bulgaria	20200704	23.9	10.432	11.343	25.905	21.629	247	231	10.432	11.343
Bulgaria	20200705	23	10.056	10.864	9.067	21.567	237	223	10.056	10.864
Bulgaria	20200706	23.25	9.776	10.506	25.042	22.266	244	221	9.776	10.506
Bulgaria	20200707	19	9.584	10.259	27.056	22.883	206	174	9.584	10.259
Bulgaria	20200708	18.85	9.598	10.269	34.54	24.425	197	180	9.598	10.269
Bulgaria	20200709	20.75	10.2	11.015	47.493	27.899	213	202	10.2	11.015
Bulgaria	20200710	22.7	9.84	10.555	42.024	30.161	235	219	9.84	10.555
Bulgaria	20200711	22.75	9.461	10.073	30.367	30.798	232	223	9.461	10.073
Bulgaria	20200712	20.55	9.949	10.674	11.082	31.086	207	204	9.949	10.674
Bulgaria	20200713	19.45	9.428	10.015	22.883	30.778	208	181	9.428	10.015
Bulgaria	20200714	20.1	9.691	10.334	33.677	31.723	209	193	9.691	10.334
Bulgaria	20200715	20.55	9.401	9.963	33.389	31.559	209	202	9.401	9.963
Bulgaria	20200716	21.25	8.468	8.796	38.426	30.264	222	203	8.468	8.796
Bulgaria	20200717	21.5	9.105	9.576	42.887	30.387	228	202	9.105	9.576
Bulgaria	20200718	17.15	8.713	9.081	28.208	30.079	177	166	8.713	9.081
Bulgaria	20200719	18.15	9.03	9.463	13.672	30.449	182	181	9.03	9.463
Bulgaria	20200720	19.9	8.769	9.13	28.208	31.209	204	194	8.769	9.13
Bulgaria	20200721	21.65	9.588	10.13	46.773	33.08	229	204	9.588	10.13
Bulgaria	20200722	23.6	9.973	10.593	47.493	35.095	250	222	9.973	10.593
Bulgaria	20200723	23.85	9.692	10.234	38.714	35.136	242	235	9.692	10.234
Bulgaria	20200724	23.55	9.469	9.947	38.858	34.561	243	228	9.469	9.947
Bulgaria	20200725	22	8.9	9.237	27.2	34.417	226	214	8.9	9.237
Bulgaria	20200726	19.8	8.242	8.422	16.55	34.828	208	188	8.242	8.422
Bulgaria	20200727	21.85	8.024	8.145	27.92	34.787	242	195	8.024	8.145
Bulgaria	20200728	23.65	9.193	9.559	35.979	33.245	252	221	9.193	9.559
Bulgaria	20200729	24.55	9.61	10.054	40.872	32.299	255	236	9.61	10.054
Bulgaria	20200730	25.8	9.381	9.761	38.138	32.217	268	248	9.381	9.761
Bulgaria	20200731	26.85	9.592	10.003	38.858	32.217	282	255	9.592	10.003
Bulgaria	20200801	24.5	9.318	9.656	21.012	31.333	256	234	9.318	9.656
Bulgaria	20200802	22.05	9.438	9.788	17.126	31.415	226	215	9.438	9.788
Bulgaria	20200803	23.5	9.044	9.297	29.359	31.621	241	229	9.044	9.297
Bulgaria	20200804	23.65	9.219	9.494	36.699	31.723	241	232	9.219	9.494
Bulgaria	20200805	20.7	8.796	8.971	43.607	32.114	222	192	8.796	8.971
Bulgaria	20200806	23.35	8.44	8.531	42.743	32.772	252	215	8.44	8.531
Bulgaria	20200807	23	7.875	7.843	28.064	31.23	249	211	7.875	7.843
Bulgaria	20200808	21.7	7.725	7.653	19.285	30.983	228	206	7.725	7.653
Bulgaria	20200809	22.45	7.851	7.791	7.628	29.626	238	211	7.851	7.791
Bulgaria	20200810	23.1	8.528	8.582	16.694	27.817	248	214	8.528	8.582
Bulgaria	20200811	23.25	8.794	8.883	30.223	26.892	251	214	8.794	8.883
Bulgaria	20200812	23.35	8.331	8.321	24.61	24.178	247	220	8.331	8.321
Bulgaria	20200813	22.95	8.247	8.209	0	18.072	237	222	8.247	8.209
Bulgaria	20200814	23.85	7.974	7.874	50.371	21.259	244	233	7.974	7.874
Bulgaria	20200815	21.75	8.088	7.995	12.953	20.354	226	209	8.088	7.995
Bulgaria	20200816	19.5	8.084	7.978	4.605	19.922	204	186	8.084	7.978
Bulgaria	20200817	21.75	8.126	8.013	19.429	20.313	229	206	8.126	8.013
Bulgaria	20200818	21.9	7.563	7.345	24.322	19.47	226	212	7.563	7.345
Bulgaria	20200819	20.75	7.32	7.051	21.731	19.059	218	197	7.32	7.051
Bulgaria	20200820	21.05	7.119	6.807	20.436	21.978	223	198	7.119	6.807
Bulgaria	20200821	22.75	8.31	8.171	24.322	18.257	238	217	8.31	8.171
Bulgaria	20200822	22.85	8.192	8.02	0	16.407	235	222	8.192	8.02
Bulgaria	20200823	23.75	8.22	8.039	22.451	18.956	243	232	8.22	8.039
Bulgaria	20200824	23.75	7.884	7.639	14.248	18.216	244	231	7.884	7.639
Bulgaria	20200825	20.35	7.747	7.47	29.215	18.915	211	196	7.747	7.47
Bulgaria	20200826	20.5	7.715	7.42	23.315	19.141	216	194	7.715	7.42
Bulgaria	20200827	20.9	7.648	7.331	22.595	19.449	218	200	7.648	7.331
Bulgaria	20200828	21.2	7.686	7.361	22.595	19.203	212	212	7.686	7.361
Bulgaria	20200829	23.1	7.59	7.239	14.248	21.238	227	235	7.59	7.239
Bulgaria	20200830	23.7	7.994	7.682	3.742	18.565	236	238	7.994	7.682
Bulgaria	20200831	23.6	7.929	7.595	10.938	18.092	238	234	7.929	7.595
Bulgaria	20200901	24.5	7.255	6.825	27.056	17.784	242	248	7.255	6.825
Bulgaria	20200902	21.9	7.005	6.534	23.458	17.805	218	220	7.005	6.534
Bulgaria	20200903	19.5	7.27	6.818	22.739	17.825	191	199	7.27	6.818
Bulgaria	20200904	20.25	6.525	5.979	25.761	18.277	216	189	6.525	5.979
Bulgaria	20200905	19.45	7.28	6.805	13.816	18.216	207	182	7.28	6.805
Bulgaria	20200906	20.2	7.413	6.94	5.613	18.483	207	197	7.413	6.94
Bulgaria	20200907	21.75	7.678	7.219	8.203	18.092	214	221	7.678	7.219
Bulgaria	20200908	22.25	7.553	7.069	24.034	17.661	232	213	7.553	7.069
Bulgaria	20200909	21.7	7.44	6.932	17.558	16.818	221	213	7.44	6.932
Bulgaria	20200910	22	7.12	6.569	23.458	16.921	218	222	7.12	6.569
Bulgaria	20200911	21.5	6.84	6.253	28.927	17.373	217	213	6.84	6.253
Bulgaria	20200912	21.15	6.468	5.839	13.24	17.291	212	211	6.468	5.839
Bulgaria	20200913	21.2	6.403	5.758	3.886	17.044	211	213	6.403	5.758
Bulgaria	20200914	21.6	6.623	5.986	20.58	18.812	217	215	6.623	5.986
Bulgaria	20200915	21	6.465	5.806	22.307	18.565	213	207	6.465	5.806
Bulgaria	20200916	20.95	6.89	6.251	25.042	19.634	210	209	6.89	6.251
Bulgaria	20200917	20.2	6.681	6.016	22.163	19.449	201	203	6.681	6.016
Bulgaria	20200918	19.75	6.533	5.849	27.2	19.203	194	201	6.533	5.849
Bulgaria	20200919	18.15	6.201	5.486	12.377	19.079	183	180	6.201	5.486
Bulgaria	20200920	14.85	6.027	5.293	6.332	19.429	146	151	6.027	5.293
Bulgaria	20200921	15.25	5.859	5.107	21.731	19.593	150	155	5.859	5.107
Bulgaria	20200922	18	5.49	4.713	15.687	18.648	177	183	5.49	4.713
Bulgaria	20200923	18.05	5.504	4.72	23.027	18.36	178	183	5.504	4.72
Bulgaria	20200924	16.5	5.492	4.701	41.736	21.156	182	148	5.492	4.701
Bulgaria	20200925	19	5.611	4.817	36.699	22.513	203	177	5.611	4.817
Bulgaria	20200926	16.95	5.152	4.336	24.322	24.219	178	161	5.152	4.336
Bulgaria	20200927	15.5	5.15	4.327	8.347	24.507	171	139	5.15	4.327
Bulgaria	20200928	16.4	5.187	4.359	31.086	25.843	156	172	5.187	4.359
Bulgaria	20200929	14.75	4.469	3.621	39.721	29.277	154	141	4.469	3.621
Bulgaria	20200930	13.6	4.853	4.007	41.16	31.867	148	124	4.853	4.007
Bulgaria	20201001	14	4.694	3.84	0	25.905	152	128	4.694	3.84
Bulgaria	20201002	15.3	4.904	4.048	72.39	31.004	169	137	4.904	4.048
Bulgaria	20201003	16.65	4.689	3.826	26.193	31.271	168	165	4.689	3.826
Bulgaria	20201004	18	4.407	3.539	9.93	31.497	173	187	4.407	3.539
Bulgaria	20201005	19.9	4.59	3.718	40.729	32.875	166	232	4.59	3.718
Bulgaria	20201006	18.9	4.254	3.379	62.748	36.164	182	196	4.254	3.379
Bulgaria	20201007	15.65	4.153	3.276	62.892	39.269	168	145	4.153	3.276
Bulgaria	20201008	13.5	3.79	2.915	74.261	49.878	153	117	3.79	2.915
Bulgaria	20201009	14.7	4.258	3.373	88.077	52.119	168	126	4.258	3.373
Bulgaria	20201010	14.65	4.454	3.561	64.475	57.587	151	142	4.454	3.561
Bulgaria	20201011	13.45	4.609	3.709	11.945	57.875	138	131	4.609	3.709
Bulgaria	20201012	15.15	4.343	3.444	84.479	64.125	154	149	4.343	3.444
Bulgaria	20201013	12.95	3.586	2.707	112.975	71.301	128	131	3.586	2.707
Bulgaria	20201014	11.75	3.647	2.764	117.868	79.154	113	122	3.647	2.764
Bulgaria	20201015	12.75	3.782	2.892	131.54	87.337	124	131	3.782	2.892
Bulgaria	20201016	14.55	3.867	2.971	143.629	95.273	141	150	3.867	2.971
Bulgaria	20201017	12.75	3.484	2.603	86.782	98.46	134	121	3.484	2.603
Bulgaria	20201018	10.15	3.283	2.411	56.847	104.874	102	101	3.283	2.411
Bulgaria	20201019	7.85	3.186	2.318	147.371	113.859	87	70	3.186	2.318
Bulgaria	20201020	5.75	3.014	2.156	192.273	125.187	48	67	3.014	2.156
Bulgaria	20201021	7.7	3.217	2.346	211.846	138.613	70	84	3.217	2.346
Bulgaria	20201022	8.05	3.2	2.33	229.548	152.614	81	80	3.2	2.33
Bulgaria	20201023	9.25	3.419	2.534	228.684	164.765	98	87	3.419	2.534
Bulgaria	20201024	11.85	3.468	2.577	150.106	173.811	137	100	3.468	2.577
Bulgaria	20201025	11.35	3.1	2.235	47.061	172.413	129	98	3.1	2.235
Bulgaria	20201026	12.8	2.975	2.119	322.806	197.475	140	116	2.975	2.119
Bulgaria	20201027	9.65	2.942	2.089	369.723	222.825	102	91	2.942	2.089
Bulgaria	20201028	11.8	2.646	1.818	397.211	249.306	133	103	2.646	1.818
Bulgaria	20201029	12.35	2.616	1.791	386.993	271.798	137	110	2.616	1.791
Bulgaria	20201030	11.6	2.349	1.55	416.064	298.566	127	105	2.349	1.55
Bulgaria	20201031	12.1	2.436	1.63	259.483	314.192	131	111	2.436	1.63
Bulgaria	20201101	7.85	2.446	1.64	176.298	332.654	83	74	2.446	1.64
Bulgaria	20201102	9.45	2.417	1.614	349.287	336.437	108	81	2.417	1.614
Bulgaria	20201103	13.95	2.456	1.65	581.569	366.701	150	129	2.456	1.65
Bulgaria	20201104	12.05	2.392	1.594	583.44	393.305	116	125	2.392	1.594
Bulgaria	20201105	9.85	2.364	1.569	540.265	415.201	106	91	2.364	1.569
Bulgaria	20201106	7.3	2.281	1.497	552.498	434.691	72	74	2.281	1.497
Bulgaria	20201107	8.65	2.322	1.534	331.153	444.93	91	82	2.322	1.534
Bulgaria	20201108	8	2.162	1.395	97.144	433.622	83	77	2.162	1.395
Bulgaria	20201109	6.5	2.084	1.328	549.188	462.179	79	51	2.084	1.328
Bulgaria	20201110	7.7	2.057	1.306	631.796	469.355	74	80	2.057	1.306
Bulgaria	20201111	7.7	1.968	1.231	567.753	467.114	79	75	1.968	1.231
Bulgaria	20201112	7.35	1.965	1.229	491.333	460.124	83	64	1.965	1.229
Bulgaria	20201113	5.9	1.838	1.122	606.179	467.792	83	35	1.838	1.122
Bulgaria	20201114	6.95	1.79	1.082	359.505	471.842	79	60	1.79	1.082
Bulgaria	20201115	4.95	1.767	1.063	117.436	474.741	62	37	1.767	1.063
Bulgaria	20201116	6.3	1.814	1.105	506.444	468.635	84	42	1.814	1.105
Bulgaria	20201117	8.55	1.767	1.066	694.832	477.64	86	85	1.767	1.066
Bulgaria	20201118	8.55	1.772	1.072	566.746	477.496	94	77	1.772	1.072
Bulgaria	20201119	6.6	1.961	1.232	561.133	487.468	76	56	1.961	1.232
Bulgaria	20201120	4.85	1.937	1.213	573.222	482.76	69	28	1.937	1.213
Bulgaria	20201121	4	1.592	0.925	327.987	478.257	51	29	1.592	0.925
Bulgaria	20201122	3.55	1.58	0.916	161.619	484.569	37	34	1.58	0.916
Bulgaria	20201123	1.25	1.574	0.913	452.763	476.9	7	18	1.574	0.913
Bulgaria	20201124	3.15	1.471	0.829	630.645	467.731	41	22	1.471	0.829
Bulgaria	20201125	-1.35	1.462	0.823	534.22	463.084	-10	-17	1.462	0.823
Bulgaria	20201126	-1.4	1.509	0.862	513.496	456.279	-12	-16	1.509	0.862
Bulgaria	20201127	-0.95	1.439	0.806	478.812	442.792	-7	-12	1.439	0.806
Bulgaria	20201128	1.6	1.447	0.814	257.899	432.779	33	-1	1.447	0.814
Bulgaria	20201129	2.1	1.388	0.767	106.355	424.884	40	2	1.388	0.767
Bulgaria	20201130	0.4	1.339	0.728	404.983	418.059	21	-13	1.339	0.728
Bulgaria	20201201	-5.8	1.321	0.715	500.112	399.411	-27	-89	1.321	0.715
Bulgaria	20201202	-3.7	1.347	0.737	451.612	387.61	-3	-71	1.347	0.737
Bulgaria	20201203	-0.65	1.329	0.724	472.048	381.689	3	-16	1.329	0.724
Bulgaria	20201204	1.85	1.356	0.746	520.116	387.589	6	31	1.356	0.746
Bulgaria	20201205	4.85	1.267	0.676	293.159	392.626	25	72	1.267	0.676
Bulgaria	20201206	6.3	1.42	0.799	83.04	389.296	51	75	1.42	0.799
Bulgaria	20201207	3.95	1.325	0.724	397.787	388.268	23	56	1.325	0.724
Bulgaria	20201208	1.4	1.218	0.639	572.79	398.65	-1	29	1.218	0.639
Bulgaria	20201209	2.25	1.275	0.685	478.956	402.557	1	44	1.275	0.685
Bulgaria	20201210	4.05	1.15	0.587	442.545	398.342	13	68	1.15	0.587
Bulgaria	20201211	4.25	1.104	0.551	445.711	387.713	34	51	1.104	0.551
Bulgaria	20201212	4.15	1.141	0.581	185.221	372.293	40	43	1.141	0.581
Bulgaria	20201213	4.85	1.126	0.569	71.527	370.648	53	44	1.126	0.569
Bulgaria	20201214	4.5	1.146	0.585	301.506	356.894	53	37	1.146	0.585
Bulgaria	20201215	3.75	1.238	0.657	394.765	331.462	38	37	1.238	0.657
Bulgaria	20201216	3.9	1.324	0.725	281.934	303.316	45	33	1.324	0.725
Bulgaria	20201217	4.65	1.316	0.717	293.879	282.078	43	50	1.316	0.717
Bulgaria	20201218	3.35	1.318	0.718	250.272	254.158	45	22	1.318	0.718
Bulgaria	20201219	2.25	1.288	0.693	144.205	248.298	35	10	1.288	0.693
Bulgaria	20201220	2.8	1.228	0.644	23.89	241.493	32	24	1.228	0.644

## Sheet: Croatia
Country	Date	TAVG	UV_Avg	UVDVF_Avg	Daily_new_cases_per_million	7-days avg of daily new cases	TAVG_HR000142360	UV_Zagreb_Croatia	UVD
Croatia	20200301	11.3	2.451	1.684	0.244	0.244	113	2.451	1.684
Croatia	20200302	12.8	2.448	1.679	0	0.244	128	2.448	1.679
Croatia	20200303	12.3	2.302	1.537	0.487	0.278	123	2.302	1.537
Croatia	20200304	7.8	2.087	1.327	0.244	0.244	78	2.087	1.327
Croatia	20200305	8.9	2.545	1.768	0	0.244	89	2.545	1.768
Croatia	20200306	9.6	2.893	2.107	0.244	0.209	96	2.893	2.107
Croatia	20200307	9.9	2.546	1.766	0.244	0.209	99	2.546	1.766
Croatia	20200308	8.6	2.472	1.692	0	0.174	86	2.472	1.692
Croatia	20200309	8.3	2.726	1.941	0	0.174	83	2.726	1.941
Croatia	20200310	10.9	2.679	1.894	0.487	0.174	109	2.679	1.894
Croatia	20200311	15.1	3.316	2.529	1.218	0.313	151	3.316	2.529
Croatia	20200312	15.2	3.638	2.854	0	0.313	152	3.638	2.854
Croatia	20200313	10.9	3.596	2.814	3.167	0.731	109	3.596	2.814
Croatia	20200314	10.1	3.149	2.363	1.462	0.905	101	3.149	2.363
Croatia	20200315	7.6	2.941	2.152	2.679	1.288	76	2.941	2.152
Croatia	20200316	8.3	3.407	2.627	1.949	1.566	83	3.407	2.627
Croatia	20200317	13.6	3.231	2.448	1.949	1.775	136	3.231	2.448
Croatia	20200318	15.4	3.286	2.505	3.897	2.158	154	3.286	2.505
Croatia	20200319	14.8	3.665	2.897	5.846	2.993	148	3.665	2.897
Croatia	20200320	15.3	3.502	2.73	5.603	3.341	153	3.502	2.73
Croatia	20200321	12.6	3.705	2.943	19	5.846	126	3.705	2.943
Croatia	20200322	4.4	3.899	3.148	11.692	7.134	44	3.899	3.148
Croatia	20200323	1.8	3.221	2.439	14.859	8.978	18	3.221	2.439
Croatia	20200324	1.6	2.988	2.195	16.32	11.031	16	2.988	2.195
Croatia	20200325	1.1	2.88	2.081	14.615	12.562	11	2.88	2.081
Croatia	20200326	4.3	3.604	2.846	12.91	13.571	43	3.604	2.846
Croatia	20200327	11.4	3.769	3.023	22.167	15.938	114	3.769	3.023
Croatia	20200328	12.2	3.639	2.886	17.295	15.694	122	3.639	2.886
Croatia	20200329	12.3	3.598	2.844	13.641	15.973	123	3.598	2.844
Croatia	20200330	6.1	3.882	3.151	18.756	16.529	61	3.882	3.151
Croatia	20200331	5.1	3.535	2.778	18.756	16.877	51	3.535	2.778
Croatia	20200401	6.3	3.868	3.141	23.385	18.13	63	3.868	3.141
Croatia	20200402	6.9	4.145	3.445	11.692	17.956	69	4.145	3.445
Croatia	20200403	10.6	4.213	3.522	16.564	17.156	106	4.213	3.522
Croatia	20200404	13.4	4.197	3.508	11.449	16.32	134	4.197	3.508
Croatia	20200405	14.6	4.312	3.638	13.641	16.32	146	4.312	3.638
Croatia	20200406	15.4	5.544	5.005	9.744	15.033	154	5.544	5.005
Croatia	20200407	14.4	5.72	5.209	14.615	14.441	144	5.72	5.209
Croatia	20200408	14.8	5.64	5.129	14.859	13.223	148	5.64	5.129
Croatia	20200409	16.1	5.193	4.637	15.59	13.78	161	5.193	4.637
Croatia	20200410	17.4	5.601	5.102	21.436	14.476	174	5.601	5.102
Croatia	20200411	18.6	6.366	5.974	9.5	14.198	186	6.366	5.974
Croatia	20200412	19.4	5.574	5.088	16.077	14.546	194	5.574	5.088
Croatia	20200413	18.5	4.908	4.343	12.179	14.894	185	4.908	4.343
Croatia	20200414	6.3	4.697	4.109	13.154	14.685	63	4.697	4.109
Croatia	20200415	7.7	5.711	5.269	9.013	13.85	77	5.711	5.269
Croatia	20200416	16.3	5.742	5.313	12.179	13.363	163	5.742	5.313
Croatia	20200417	19.6	5.563	5.117	5.603	11.101	196	5.563	5.117
Croatia	20200418	19.7	5.757	5.348	4.385	10.37	197	5.757	5.348
Croatia	20200419	20	5.938	5.567	9.5	9.43	200	5.938	5.567
Croatia	20200420	14.2	6.37	6.077	2.436	8.038	142	6.37	6.077
Croatia	20200421	14.1	6.028	5.69	6.577	7.099	141	6.028	5.69
Croatia	20200422		5.992	5.657	10.231	7.273		5.992	5.657
Croatia	20200423	18.4	6.351	6.087	7.551	6.612	184	6.351	6.087
Croatia	20200424	16.6	6.937	6.785	6.821	6.786	166	6.937	6.785
Croatia	20200425	19.9	6.707	6.527	1.705	6.403	199	6.707	6.527
Croatia	20200426	16.7	6.001	5.705	3.41	5.533	167	6.001	5.705
Croatia	20200427	18.2	5.959	5.664	2.192	5.498	182	5.959	5.664
Croatia	20200428	19.2	6.238	6.004	1.949	4.837	192	6.238	6.004
Croatia	20200429	16.3	6.37	6.17	3.654	3.897	163	6.37	6.17
Croatia	20200430	17.8	6.386	6.199	3.41	3.306	178	6.386	6.199
Croatia	20200501	15.6	5.778	5.485	2.192	2.645	156	5.778	5.485
Croatia	20200502	15.8	5.892	5.628	0.731	2.505	158	5.892	5.628
Croatia	20200503	14.1	5.733	5.447	1.949	2.297	141	5.733	5.447
Croatia	20200504	16.1	6.343	6.188	1.218	2.158	161	6.343	6.188
Croatia	20200505	15.7	6.716	6.647	2.679	2.262	157	6.716	6.647
Croatia	20200506	13.6	6.015	5.81	1.705	1.984	136	6.015	5.81
Croatia	20200507	16.1	6.473	6.374	1.462	1.705	161	6.473	6.374
Croatia	20200508	19.4	6.879	6.877	8.769	2.645	194	6.879	6.877
Croatia	20200509	21.4	7.144	7.211	3.654	3.062	214	7.144	7.211
Croatia	20200510	20.6	7.119	7.191	2.679	3.167	206	7.119	7.191
Croatia	20200511	19.5	6.972	7.023	2.192	3.306	195	6.972	7.023
Croatia	20200512	10.1	7.616	7.824	2.679	3.306	101	7.616	7.824
Croatia	20200513	15.7	7.23	7.36	1.462	3.271	157	7.23	7.36
Croatia	20200514	19.3	7.636	7.871	1.949	3.341	193	7.636	7.871
Croatia	20200515	16.8	7.211	7.359	0.244	2.123	168	7.211	7.359
Croatia	20200516	14.4	7.635	7.893	0.487	1.67	144	7.635	7.893
Croatia	20200517	16.8	7.407	7.621	0.487	1.357	168	7.407	7.621
Croatia	20200518	20.2	7.555	7.816	0.487	1.114	202	7.555	7.816
Croatia	20200519	18.4	7.564	7.837	0.974	0.87	184	7.564	7.837
Croatia	20200520	16.6	7.923	8.295	0.487	0.731	166	7.923	8.295
Croatia	20200521	18.6	7.745	8.083	0.731	0.557	186	7.745	8.083
Croatia	20200522	19	7.523	7.816	1.462	0.731	190	7.523	7.816
Croatia	20200523	20.9	8.631	9.214	0	0.661	209	8.631	9.214
Croatia	20200524	18.1	7.087	7.287	0.244	0.626	181	7.087	7.287
Croatia	20200525	16.5	6.468	6.519	0	0.557	165	6.468	6.519
Croatia	20200526	15.7	6.384	6.42	0	0.418	157	6.384	6.42
Croatia	20200527	17.8	6.85	7.012	0	0.348	178	6.85	7.012
Croatia	20200528	17.8	7.424	7.742	0.244	0.278	178	7.424	7.742
Croatia	20200529	16.8	7.622	8	0	0.07	168	7.622	8
Croatia	20200530	16.5	7.253	7.541	0.244	0.104	165	7.253	7.541
Croatia	20200531	15.7	7.222	7.509	0	0.07	157	7.222	7.509
Croatia	20200601	18.4	7.879	8.348	0	0.07	184	7.879	8.348
Croatia	20200602	20.2	7.907	8.391	0	0.07	202	7.907	8.391
Croatia	20200603	19.2	7.662	8.086	0	0.07	192	7.662	8.086
Croatia	20200604	19.1	7.646	8.073	0.244	0.07	191	7.646	8.073
Croatia	20200605	18.8	7.378	7.737	0	0.07	188	7.378	7.737
Croatia	20200606	20.7	8.094	8.654	0	0.035	207	8.094	8.654
Croatia	20200607	22.8	7.853	8.353	0	0.035	228	7.853	8.353
Croatia	20200608	19.2	7.984	8.525	0	0.035	192	7.984	8.525
Croatia	20200609	17.3	8.02	8.576	0	0.035	173	8.02	8.576
Croatia	20200610	19.2	7.25	7.597	0.487	0.104	192	7.25	7.597
Croatia	20200611	21.3	7.265	7.62	0	0.07	213	7.265	7.62
Croatia	20200612	23.8	7.91	8.447	0	0.07	238	7.91	8.447
Croatia	20200613	24.2	8.332	8.991	0.487	0.139	242	8.332	8.991
Croatia	20200614	23.1	8.07	8.658	0.244	0.174	231	8.07	8.658
Croatia	20200615	18.2	7.604	8.063	0.487	0.244	182	7.604	8.063
Croatia	20200616	20.6	7.815	8.336	0.244	0.278	206	7.815	8.336
Croatia	20200617	20.7	7.958	8.521	0.731	0.313	207	7.958	8.521
Croatia	20200618	23.4	7.863	8.401	2.679	0.696	234	7.863	8.401
Croatia	20200619	20.1	8.268	8.922	2.679	1.079	201	8.268	8.922
Croatia	20200620	18.8	7.659	8.142	4.628	1.67	188	7.659	8.142
Croatia	20200621	18.6	7.945	8.509	4.385	2.262	186	7.945	8.509
Croatia	20200622	23.4	8.837	9.655	4.628	2.853	234	8.837	9.655
Croatia	20200623	24.2	8.367	9.051	7.308	3.863	242	8.367	9.051
Croatia	20200624	22.2	8.313	8.981	5.359	4.524	222	8.313	8.981
Croatia	20200625	22.3	7.778	8.294	23.141	7.447	223	7.778	8.294
Croatia	20200626	23.4	8.567	9.304	13.641	9.013	234	8.567	9.304
Croatia	20200627	26.3	8.969	9.819	20.705	11.31	263	8.969	9.819
Croatia	20200628	27.4	8.819	9.623	16.32	13.015	274	8.819	9.623
Croatia	20200629	24.9	8.871	9.686	8.282	13.537	249	8.871	9.686
Croatia	20200630	24.5	8.614	9.353	12.667	14.302	245	8.614	9.353
Croatia	20200701	27.7	9.067	9.93	13.154	15.416	277	9.067	9.93
Croatia	20200702	26.3	8.942	9.766	19.731	14.929	263	8.942	9.766
Croatia	20200703	20.7	9.203	10.095	23.385	16.32	207	9.203	10.095
Croatia	20200704	22.8	8.482	9.167	20.949	16.355	228	8.482	9.167
Croatia	20200705	24.7	8.645	9.371	13.885	16.007	247	8.645	9.371
Croatia	20200706	26.4	9.436	10.375	16.808	17.225	264	9.436	10.375
Croatia	20200707	20.1	8.163	8.744	12.667	17.225	201	8.163	8.744
Croatia	20200708	21.6	8.709	9.433	12.91	17.19	216	8.709	9.433
Croatia	20200709	24.3	8.619	9.311	22.167	17.538	243	8.619	9.311
Croatia	20200710	26.6	8.936	9.708	28.256	18.234	266	8.936	9.708
Croatia	20200711	22.8	8.878	9.626	34.103	20.114	228	8.878	9.626
Croatia	20200712	19.7	8.301	8.885	12.179	19.87	197	8.301	8.885
Croatia	20200713	19.8	8.549	9.192	12.91	19.313	198	8.549	9.192
Croatia	20200714	21.7	8.166	8.698	12.667	19.313	217	8.166	8.698
Croatia	20200715	22.1	7.55	7.912	30.692	21.853	221	7.55	7.912
Croatia	20200716	21.6	8.122	8.626	20.949	21.679	216	8.122	8.626
Croatia	20200717	17.4	7.256	7.526	23.872	21.053	174	7.256	7.526
Croatia	20200718	18.1	6.858	7.019	28.256	20.218	181	6.858	7.019
Croatia	20200719	20.7	7.382	7.668	22.41	21.679	207	7.382	7.668
Croatia	20200720	24.1	7.953	8.375	6.09	20.705	241	7.953	8.375
Croatia	20200721	26.1	8.978	9.651	12.667	20.705	261	8.978	9.651
Croatia	20200722	24.7	8.898	9.538	26.308	20.079	247	8.898	9.538
Croatia	20200723	23.8	8.766	9.361	25.333	20.705	238	8.766	9.361
Croatia	20200724	23.3	8.339	8.817	19.731	20.114	233	8.339	8.817
Croatia	20200725	19.6	7.63	7.923	18.756	18.756	196	7.63	7.923
Croatia	20200726	22.4	7.848	8.184	15.833	17.817	224	7.848	8.184
Croatia	20200727	24.1	8.196	8.603	5.846	17.782	241	8.196	8.603
Croatia	20200728	26.7	8.118	8.495	10.231	17.434	267	8.118	8.495
Croatia	20200729	27.9	8.329	8.744	17.051	16.112	279	8.329	8.744
Croatia	20200730	27.1	8.27	8.658	19	15.207	271	8.27	8.658
Croatia	20200731	28.2	8.406	8.812	16.564	14.755	282	8.406	8.812
Croatia	20200801	26.9	8.483	8.893	20.705	15.033	269	8.483	8.893
Croatia	20200802	26.4	8.096	8.406	8.769	14.024	264	8.096	8.406
Croatia	20200803	23.2	7.804	8.035	8.282	14.372	232	7.804	8.035
Croatia	20200804	21.2	6.899	6.921	5.846	13.745	212	6.899	6.921
Croatia	20200805	17.4	7.393	7.51	14.128	13.328	174	7.393	7.51
Croatia	20200806	21.2	7.321	7.411	6.821	11.588	212	7.321	7.411
Croatia	20200807	25.2	7.44	7.543	15.103	11.379	252	7.44	7.543
Croatia	20200808	26.4	7.593	7.716	18.756	11.101	264	7.593	7.716
Croatia	20200809	25.9	8.001	8.195	14.859	11.971	259	8.001	8.195
Croatia	20200810	26.8	7.682	7.797	10.962	12.353	268	7.682	7.797
Croatia	20200811	26.7	7.634	7.726	22.167	14.685	267	7.634	7.726
Croatia	20200812	25.6	7.233	7.233	31.667	17.19	256	7.233	7.233
Croatia	20200813	26.5	7.831	7.935	43.846	22.48	265	7.831	7.935
Croatia	20200814	24.7	7.18	7.146	50.667	27.56	247	7.18	7.146
Croatia	20200815	22.7	7.044	6.973	39.461	30.518	227	7.044	6.973
Croatia	20200816	24.4	6.929	6.824	36.782	33.65	244	6.929	6.824
Croatia	20200817	25.4	6.847	6.716	20.705	35.042	254	6.847	6.716
Croatia	20200818	21.8	6.802	6.651	48.474	38.8	218	6.802	6.651
Croatia	20200819	22.9	6.39	6.157	53.346	41.897	229	6.39	6.157
Croatia	20200820	23.9	6.985	6.842	62.115	44.507	239	6.985	6.842
Croatia	20200821	25.8	7.077	6.938	64.551	46.491	258	7.077	6.938
Croatia	20200822	26.6	6.927	6.75	74.538	51.502	266	6.927	6.75
Croatia	20200823	24.1	7.369	7.251	66.987	55.817	241	7.369	7.251
Croatia	20200824	22.6	7.189	7.028	33.128	57.592	226	7.189	7.028
Croatia	20200825	23.4	6.955	6.746	53.346	58.287	234	6.955	6.746
Croatia	20200826	23.2	6.775	6.526	87.205	63.124	232	6.775	6.526
Croatia	20200827	24.7	6.767	6.504	74.051	64.83	247	6.767	6.504
Croatia	20200828	24.2	6.564	6.261	86.961	68.031	242	6.564	6.261
Croatia	20200829	27.1	6.31	5.96	76	68.24	271	6.31	5.96
Croatia	20200830	25.8	6.465	6.125	63.82	67.787	258	6.465	6.125
Croatia	20200831	18.7	6.024	5.615	35.564	68.135	187	6.024	5.615
Croatia	20200901	18.3	5.217	4.697	35.32	65.56	183	5.217	4.697
Croatia	20200902	18.2	5.5	5.007	75.756	63.925	182	5.5	5.007
Croatia	20200903	18.6	5.312	4.789	89.885	66.187	186	5.312	4.789
Croatia	20200904	19.7	6.161	5.728	81.359	65.386	197	6.161	5.728
Croatia	20200905	21.2	6.165	5.722	75.756	65.352	212	6.165	5.722
Croatia	20200906	22.3	6.363	5.931	54.808	64.064	223	6.363	5.931
Croatia	20200907	20.2	6.234	5.777	28.5	63.055	202	6.234	5.777
Croatia	20200908	20	5.843	5.335	49.692	65.108	200	5.843	5.335
Croatia	20200909	20.3	6.044	5.546	83.064	66.152	203	6.044	5.546
Croatia	20200910	21.8	6.065	5.56	70.885	63.438	218	6.065	5.56
Croatia	20200911	21.8	5.815	5.276	46.282	58.427	218	5.815	5.276
Croatia	20200912	23.2	5.608	5.041	63.577	56.687	232	5.608	5.041
Croatia	20200913	23.7	5.587	5.009	40.192	54.599	237	5.587	5.009
Croatia	20200914	23.7	5.61	5.026	15.833	52.789	237	5.61	5.026
Croatia	20200915	23.7	5.648	5.057	36.782	50.945	237	5.648	5.057
Croatia	20200916	23.3	5.352	4.732	68.205	48.822	233	5.352	4.732
Croatia	20200917	21.7	5.624	5.014	60.897	47.396	217	5.624	5.014
Croatia	20200918	17.1	5.606	4.984	57	48.927	171	5.606	4.984
Croatia	20200919	17.1	5.269	4.618	51.641	47.222	171	5.269	4.618
Croatia	20200920	17.2	5.055	4.384	47.987	48.335	172	5.055	4.384
Croatia	20200921	19.4	4.97	4.288	17.051	48.509	194	4.97	4.288
Croatia	20200922	19.7	4.705	4.003	35.077	48.266	197	4.705	4.003
Croatia	20200923	19.2	4.229	3.501	49.692	45.621	192	4.229	3.501
Croatia	20200924	20.1	4.727	4.014	56.513	44.994	201	4.727	4.014
Croatia	20200925	18.1	4.303	3.569	54.32	44.612	181	4.303	3.569
Croatia	20200926	12.3	3.518	2.758	51.641	44.612	123	3.518	2.758
Croatia	20200927	12.3	3.818	3.063	46.282	44.368	123	3.818	3.063
Croatia	20200928	14.3	3.538	2.774	11.692	43.603	143	3.538	2.774
Croatia	20200929	14.7	3.764	3.002	32.885	43.289	147	3.764	3.002
Croatia	20200930	16.6	4.139	3.378	51.885	43.603	166	4.139	3.378
Croatia	20201001	15.9	4.063	3.297	57	43.672	159	4.063	3.297
Croatia	20201002	18.4	3.858	3.087	81.115	47.5	184	3.858	3.087
Croatia	20201003	19.8	3.835	3.06	58.705	48.509	198	3.835	3.06
Croatia	20201004	16.6	3.496	2.719	62.846	50.875	166	3.496	2.719
Croatia	20201005	15.7	3.138	2.363	33.615	54.007	157	3.138	2.363
Croatia	20201006	16.1	3.354	2.575	69.91	59.297	161	3.354	2.575
Croatia	20201007	13.1	3.019	2.244	88.423	64.516	131	3.019	2.244
Croatia	20201008	14.1	3.532	2.745	132.025	75.234	141	3.532	2.745
Croatia	20201009	13.9	3.805	3.008	111.32	79.549	139	3.805	3.008
Croatia	20201010	15.6	3.656	2.859	118.384	88.075	156	3.656	2.859
Croatia	20201011	11.1	3.176	2.392	123.743	96.775	111	3.176	2.392
Croatia	20201012	8.3	2.832	2.059	44.09	98.271	83	2.832	2.059
Croatia	20201013	9.3	2.709	1.941	90.615	101.229	93	2.709	1.941
Croatia	20201014	12.2	2.752	1.983	182.205	114.626	122	2.752	1.983
Croatia	20201015	10	2.619	1.856	193.166	123.361	100	2.619	1.856
Croatia	20201016	9.9	2.502	1.747	275.5	146.815	99	2.502	1.747
Croatia	20201017	10.6	2.576	1.816	266.974	168.042	106	2.576	1.816
Croatia	20201018	10.7	2.534	1.777	199.5	178.864	107	2.534	1.777
Croatia	20201019	10.4	2.413	1.664	95.731	186.242	104	2.413	1.664
Croatia	20201020	10.1	2.664	1.898	216.795	204.267	101	2.664	1.898
Croatia	20201021	14.2	2.668	1.901	346.871	227.791	142	2.668	1.901
Croatia	20201022	14.8	2.649	1.883	380.73	254.586	148	2.649	1.883
Croatia	20201023	15.1	2.699	1.929	454.782	280.197	151	2.699	1.929
Croatia	20201024	15.3	2.418	1.672	546.128	320.077	153	2.418	1.672
Croatia	20201025	14.7	2.301	1.565	589.73	375.824	147	2.301	1.565
Croatia	20201026	15.7	2.234	1.506	201.692	390.961	157	2.234	1.506
Croatia	20201027	13.5	1.948	1.249	344.192	409.161	135	1.948	1.249
Croatia	20201028	12.2	1.907	1.214	579.256	442.358	122	1.907	1.214
Croatia	20201029	12.2	1.838	1.154	676.204	484.569	122	1.838	1.154
Croatia	20201030	12.6	1.866	1.181	675.23	516.062	126	1.866	1.181
Croatia	20201031	14.4	1.984	1.286	674.499	534.4	144	1.984	1.286
Croatia	20201101	10.6	1.856	1.174	530.781	525.979	106	1.856	1.174
Croatia	20201102	12.7	2.08	1.372	283.782	537.706	127	2.08	1.372
Croatia	20201103	15.8	2.076	1.369	347.602	538.194	158	2.076	1.369
Croatia	20201104	12.7	1.849	1.172	604.102	541.743	127	1.849	1.172
Croatia	20201105	11.4	1.775	1.11	693.743	544.248	114	1.775	1.11
Croatia	20201106	9.9	1.778	1.113	703.974	548.355	99	1.778	1.113
Croatia	20201107	7.7	1.682	1.033	584.371	535.479	77	1.682	1.033
Croatia	20201108	4.8	1.619	0.98	619.448	548.146	48	1.619	0.98
Croatia	20201109	5.2	1.54	0.914	372.448	560.813	52	1.54	0.914
Croatia	20201110	6.9	1.556	0.929	357.346	562.204	69	1.556	0.929
Croatia	20201111	6.4	1.493	0.878	632.602	566.276	64	1.493	0.878
Croatia	20201112	7.2	1.374	0.78	750.743	574.419	72	1.374	0.78
Croatia	20201113	6.5	1.404	0.807	744.409	580.195	65	1.404	0.807
Croatia	20201114	6.3	1.339	0.755	698.127	596.446	63	1.339	0.755
Croatia	20201115	7.2	1.321	0.741	575.358	590.148	72	1.321	0.741
Croatia	20201116	8.6	1.354	0.77	319.833	582.631	86	1.354	0.77
Croatia	20201117	9.5	1.366	0.781	473.781	599.265	95	1.366	0.781
Croatia	20201118	5.3	1.569	0.948	791.909	622.023	53	1.569	0.948
Croatia	20201119	5.9	1.637	1.005	770.717	624.877	59	1.637	1.005
Croatia	20201120	6.9	1.14	0.602	720.538	621.466	69	1.14	0.602
Croatia	20201121	4.1	1.146	0.608	870.345	646.069	41	1.146	0.608
Croatia	20201122	1.9	1.214	0.664	805.794	678.988	19	1.214	0.664
Croatia	20201123	3.6	1.116	0.588	480.602	701.955	36	1.116	0.588
Croatia	20201124	6.3	1.062	0.546	565.858	715.109	63	1.062	0.546
Croatia	20201125	1.3	1.088	0.568	877.653	727.358	13	1.088	0.568
Croatia	20201126	0.9	1.08	0.563	976.55	756.763	9	1.08	0.563
Croatia	20201127	0.7	1.075	0.56	993.845	795.807	7	1.075	0.56
Croatia	20201128	0.9	1.115	0.593	971.191	810.213	9	1.115	0.593
Croatia	20201129	2.6	1.013	0.514	711.038	796.677	26	1.013	0.514
Croatia	20201130	1.8	0.994	0.501	445.769	791.701	18	0.994	0.501
Croatia	20201201	-0.9	0.922	0.446	706.409	811.779	-9	0.922	0.446
Croatia	20201202	-0.4	0.93	0.453	862.063	809.552	-4	0.93	0.453
Croatia	20201203	0.3	0.924	0.449	1104.43	827.821	3	0.924	0.449
Croatia	20201204	0.8	0.888	0.423	963.396	823.472	8	0.888	0.423
Croatia	20201205	4.1	0.935	0.46	994.819	826.847	41	0.935	0.46
Croatia	20201206	9.1	0.884	0.422	706.166	826.151	91	0.884	0.422
Croatia	20201207	8.3	0.959	0.48	459.41	828.1	83	0.959	0.48
Croatia	20201208	4.4	0.897	0.433	636.499	818.113	44	0.897	0.433
Croatia	20201209	3.5	0.87	0.413	1101.02	852.25	35	0.87	0.413
Croatia	20201210	3.8	0.814	0.371	1125.38	855.243	38	0.814	0.371
Croatia	20201211	3.8	0.825	0.38	1070.82	870.589	38	0.825	0.38
Croatia	20201212	3.3	0.863	0.409	1007.24	872.363	33	0.863	0.409
Croatia	20201213	4.3	0.795	0.358	819.191	888.51	43	0.795	0.358
Croatia	20201214	4.6	0.874	0.419	358.564	874.103	46	0.874	0.419
Croatia	20201215	3.7	0.948	0.475	574.871	865.299	37	0.948	0.475
Croatia	20201216	3.3	0.949	0.476	810.422	823.785	33	0.949	0.476
Croatia	20201217	2.9	0.93	0.462	954.383	799.356	29	0.93	0.462
Croatia	20201218	3.2	0.876	0.422	797.025	760.243	32	0.876	0.422
Croatia	20201219	2.1	0.847	0.4	670.358	712.116	21	0.847	0.4
Croatia	20201220	2.4	0.905	0.444	481.089	663.816	24	0.905	0.444

## Sheet: CzechRepublic
Country	Date	TAVG	UV_Avg	UVDVF_Avg	Daily_new_cases_per_million	7-days avg of daily new cases	TAVG_EZ000011464	UV_HradecKralove	UVD	UV_LabskaBouda	UVD	UV_Prague	UVD
CzechRepublic	20200301	2.5	1.72533	1.026	0.28	0	25	1.748	1.042	1.685	0.989	1.743	1.047
CzechRepublic	20200302	2.3	1.839	1.13367	0	0	23	1.867	1.155	1.798	1.096	1.852	1.15
CzechRepublic	20200303	1	1.79633	1.09267	0.187	0	10	1.821	1.111	1.773	1.072	1.795	1.095
CzechRepublic	20200304	0.2	1.54033	0.85	0.28	0	2	1.577	0.88	1.493	0.807	1.551	0.863
CzechRepublic	20200305	0.9	2.04933	1.335	0.374	0	9	2.019	1.301	1.987	1.277	2.142	1.427
CzechRepublic	20200306	1.4	2.331	1.60733	0.56	0.24	14	2.385	1.655	2.282	1.562	2.326	1.605
CzechRepublic	20200307	-0.6	2.07367	1.36033	0.093	0.253	-6	2.115	1.397	2.056	1.345	2.05	1.339
CzechRepublic	20200308	1.1	1.999	1.28867	1.121	0.374	11	1.993	1.279	1.97	1.263	2.034	1.324
CzechRepublic	20200309	2.1	2.18333	1.46967	0	0.374	21	2.213	1.495	2.155	1.445	2.182	1.469
CzechRepublic	20200310	1.4	2.09933	1.389	0.934	0.48	14	2.106	1.393	2.026	1.319	2.166	1.455
CzechRepublic	20200311	5.7	2.60833	1.89333	4.669	1.107	57	2.615	1.897	2.513	1.802	2.697	1.981
CzechRepublic	20200312	6.3	2.78933	2.07733	0.28	1.094	63	2.826	2.112	2.709	2	2.833	2.12
CzechRepublic	20200313	1.7	2.10733	1.40067	4.389	1.641	17	2.185	1.476	1.996	1.293	2.141	1.433
CzechRepublic	20200314	0.4	2.11033	1.40433	4.482	2.268	4	2.121	1.413	2.067	1.365	2.143	1.435
CzechRepublic	20200315	-0.4	2.264	1.56033	5.976	2.961	-4	2.292	1.587	2.212	1.512	2.288	1.582
CzechRepublic	20200316	3.2	2.50933	1.807	4.202	3.562	32	2.527	1.823	2.439	1.74	2.562	1.858
CzechRepublic	20200317	8.7	2.43133	1.72633	9.151	4.736	87	2.448	1.742	2.414	1.713	2.432	1.724
CzechRepublic	20200318	8.9	2.766	2.067	6.35	4.976	89	2.759	2.058	2.737	2.041	2.802	2.102
CzechRepublic	20200319	9.7	3.223	2.53867	21.477	8.004	97	3.245	2.56	3.148	2.465	3.276	2.591
CzechRepublic	20200320	5.3	3.12333	2.437	12.98	9.231	53	3.153	2.466	3.066	2.382	3.151	2.463
CzechRepublic	20200321	-1.9	2.901	2.20767	15.127	10.752	-19	2.95	2.257	2.798	2.105	2.955	2.261
CzechRepublic	20200322	-4.3	2.69533	1.994	11.672	11.566	-43	2.682	1.979	2.634	1.934	2.77	2.069
CzechRepublic	20200323	-3.8	2.45967	1.747	10.832	12.513	-38	2.418	1.702	2.448	1.739	2.513	1.8
CzechRepublic	20200324	-2.2	2.841	2.146	14.754	13.313	-22	2.83	2.133	2.85	2.16	2.843	2.145
CzechRepublic	20200325	-1.6	2.98633	2.29867	24.279	15.875	-16	3	2.312	2.973	2.289	2.986	2.295
CzechRepublic	20200326	0.2	2.95767	2.26967	25.306	16.421	2	2.928	2.237	2.926	2.241	3.019	2.331
CzechRepublic	20200327	7.4	2.78233	2.08333	33.056	19.29	74	2.792	2.092	2.753	2.057	2.802	2.101
CzechRepublic	20200328	7.1	3.03733	2.35533	32.87	21.824	71	2.966	2.277	3.058	2.383	3.088	2.406
CzechRepublic	20200329	-1.1	3.00267	2.31867	17.369	22.638	-11	3.071	2.391	2.947	2.263	2.99	2.302
CzechRepublic	20200330	-3.6	2.824	2.127	17.182	23.545	-36	2.791	2.09	2.875	2.186	2.806	2.105
CzechRepublic	20200331	-3.3	3.107	2.43267	28.668	25.533	-33	3.026	2.343	3.147	2.481	3.148	2.474
CzechRepublic	20200401	-0.2	3.903	3.30133	18.676	24.732	-2	3.974	3.377	3.778	3.17	3.957	3.357
CzechRepublic	20200402	4.5	3.577	2.94833	32.683	25.786	45	3.568	2.937	3.569	2.945	3.594	2.963
CzechRepublic	20200403	2.1	4.05033	3.47233	21.757	24.172	21	3.996	3.41	4.1	3.533	4.055	3.474
CzechRepublic	20200404	4.1	4.04867	3.475	35.578	24.559	41	4.045	3.469	3.994	3.42	4.107	3.536
CzechRepublic	20200405	6.1	4.44933	3.92467	10.739	23.612	61	4.479	3.955	4.394	3.87	4.475	3.949
CzechRepublic	20200406	9.7	5.12033	4.68133	21.944	24.292	97	5.087	4.641	5.096	4.662	5.178	4.741
CzechRepublic	20200407	11.7	4.91267	4.457	18.209	22.798	117	4.952	4.498	4.816	4.356	4.97	4.517
CzechRepublic	20200408	11.9	4.30433	3.78033	27.547	24.065	119	4.405	3.891	4.202	3.672	4.306	3.778
CzechRepublic	20200409	12.4	4.511	4.01867	23.999	22.825	124	4.51	4.015	4.46	3.968	4.563	4.073
CzechRepublic	20200410	9.2	4.783	4.33433	15.221	21.891	92	4.823	4.377	4.695	4.242	4.831	4.384
CzechRepublic	20200411	8.7	4.70333	4.251	9.245	18.129	87	4.711	4.257	4.667	4.217	4.732	4.279
CzechRepublic	20200412	12.9	4.983	4.578	14.941	18.729	129	5.028	4.626	4.903	4.495	5.018	4.613
CzechRepublic	20200413	5.8	4.37933	3.89367	6.35	16.502	58	4.398	3.913	4.352	3.869	4.388	3.899
CzechRepublic	20200414	0.1	4.59567	4.148	4.856	14.594	1	4.512	4.05	4.51	4.057	4.765	4.337
CzechRepublic	20200415	6	5.11233	4.75133	9.805	12.059	60	5.118	4.754	5.069	4.71	5.15	4.79
CzechRepublic	20200416	13.3	4.828	4.42967	20.263	11.526	133	4.829	4.428	4.918	4.542	4.737	4.319
CzechRepublic	20200417	11.8	4.58867	4.15867	10.832	10.899	118	4.608	4.178	4.677	4.269	4.481	4.029
CzechRepublic	20200418	11.4	5.353	5.05767	5.323	10.338	114	5.389	5.096	5.583	5.336	5.087	4.741
CzechRepublic	20200419	7.5	5.024	4.68033	13.073	10.072	75	5.027	4.681	4.964	4.618	5.081	4.742
CzechRepublic	20200420	6.4	5.205	4.901	14.38	11.219	64	5.27	4.974	5.319	5.045	5.026	4.684
CzechRepublic	20200421	8.2	5.754	5.557	12.419	12.299	82	5.825	5.637	5.585	5.368	5.852	5.666
CzechRepublic	20200422	9.2	5.529	5.30067	9.245	12.219	92	5.494	5.255	5.418	5.179	5.675	5.468
CzechRepublic	20200423	11.2	6.215	6.126	5.136	10.058	112	6.209	6.114	6.122	6.027	6.314	6.237
CzechRepublic	20200424	12.6	5.429	5.20067	8.031	9.658	126	5.477	5.254	5.315	5.075	5.495	5.273
CzechRepublic	20200425	5.1	4.72233	4.36633	7.377	9.952	51	4.672	4.303	4.601	4.23	4.894	4.566
CzechRepublic	20200426	8.3	5.24	4.992	4.856	8.778	83	5.25	5	5.196	4.949	5.274	5.027
CzechRepublic	20200427	12.7	5.06367	4.788	3.829	7.27	127	5.09	4.816	5.043	4.773	5.058	4.775
CzechRepublic	20200428	14.6	5.04467	4.773	5.509	6.283	146	5.035	4.757	5.083	4.829	5.016	4.733
CzechRepublic	20200429	10.6	5.22567	4.999	7.003	5.963	106	5.234	5.006	5.12	4.881	5.323	5.11
CzechRepublic	20200430	10.6	5.44467	5.272	9.618	6.603	106	5.525	5.365	5.406	5.236	5.403	5.215
CzechRepublic	20200501	8.6	5.058	4.811	5.136	6.19	86	5.074	4.827	4.964	4.706	5.136	4.9
CzechRepublic	20200502	5.6	5.14133	4.91933	1.681	5.376	56	5.202	4.989	5.123	4.907	5.099	4.862
CzechRepublic	20200503	6.3	5.15833	4.94767	2.428	5.029	63	5.134	4.914	5.139	4.934	5.202	4.995
CzechRepublic	20200504	8.4	5.10967	4.89533	3.548	4.989	84	5.079	4.854	5.026	4.803	5.224	5.029
CzechRepublic	20200505	3.5	4.704	4.40433	7.19	5.229	35	4.687	4.38	4.647	4.343	4.778	4.49
CzechRepublic	20200506	5.8	5.08267	4.87633	7.284	5.269	58	4.977	4.742	5.094	4.9	5.177	4.987
CzechRepublic	20200507	9.2	5.84167	5.82133	5.323	4.656	92	5.825	5.796	5.798	5.78	5.902	5.888
CzechRepublic	20200508	13.9	5.87067	5.86667	4.295	4.536	139	5.906	5.905	5.739	5.716	5.967	5.979
CzechRepublic	20200509	15.7	6.029	6.072	1.681	4.536	157	6.094	6.147	5.902	5.927	6.091	6.142
CzechRepublic	20200510	14.4	6.14967	6.23233	2.615	4.562	144	6.13	6.202	6.131	6.223	6.188	6.272
CzechRepublic	20200511	5.6	6.611	6.819	4.949	4.762	56	6.653	6.865	6.506	6.703	6.674	6.889
CzechRepublic	20200512	2.1	5.61967	5.58867	4.202	4.335	21	5.597	5.555	5.662	5.654	5.6	5.557
CzechRepublic	20200513	6.2	6.39667	6.57167	4.482	3.935	62	6.529	6.732	6.15	6.276	6.511	6.707
CzechRepublic	20200514	6.4	6.253	6.4	7.657	4.269	64	6.356	6.523	6.077	6.192	6.326	6.485
CzechRepublic	20200515	7.3	6.197	6.33933	5.136	4.389	73	6.257	6.409	6.134	6.274	6.2	6.335
CzechRepublic	20200516	9.3	6.25133	6.41733	4.576	4.802	93	6.232	6.386	6.308	6.504	6.214	6.362
CzechRepublic	20200517	10.8	6.17033	6.32367	1.868	4.696	108	6.198	6.353	6.059	6.197	6.254	6.421
CzechRepublic	20200518	14.1	6.83567	7.17833	10.365	5.469	141	6.851	7.191	6.801	7.151	6.855	7.193
CzechRepublic	20200519	14.4	7.05333	7.46567	5.696	5.683	144	7.032	7.431	6.94	7.339	7.188	7.627
CzechRepublic	20200520	10.6	6.794	7.14533	6.91	6.03	106	6.82	7.172	6.606	6.922	6.956	7.342
CzechRepublic	20200521	12.2	6.70333	7.03833	3.082	5.376	122	6.668	6.986	6.554	6.864	6.888	7.265
CzechRepublic	20200522	11.7	6.55933	6.86367	5.509	5.429	117	6.473	6.747	6.333	6.589	6.872	7.255
CzechRepublic	20200523	9.7	7.38233	7.92933	7.19	5.803	97	7.381	7.919	7.403	7.976	7.363	7.893
CzechRepublic	20200524	7.9	6.04767	6.22333	6.07	6.403	79	6.055	6.227	6.049	6.24	6.039	6.203
CzechRepublic	20200525	6.3	5.82833	5.94867	4.389	5.549	63	5.821	5.934	5.793	5.917	5.871	5.995
CzechRepublic	20200526	9.8	5.73	5.82933	4.482	5.376	98	5.666	5.742	5.64	5.727	5.884	6.019
CzechRepublic	20200527	12.6	6.79367	7.20767	3.362	4.869	126	6.729	7.117	6.764	7.187	6.888	7.319
CzechRepublic	20200528	8.5	6.237	6.49633	5.042	5.149	85	6.444	6.757	6.242	6.519	6.025	6.213
CzechRepublic	20200529	9.8	6.826	7.26533	5.229	5.109	98	6.679	7.068	6.934	7.424	6.865	7.304
CzechRepublic	20200530	9.2	6.34467	6.64867	3.175	4.536	92	6.262	6.536	6.253	6.546	6.519	6.864
CzechRepublic	20200531	9.3	7.31233	7.91267	3.548	4.175	93	7.269	7.848	7.375	8.015	7.293	7.875
CzechRepublic	20200601	14	7.12733	7.67967	3.175	4.002	140	7.109	7.648	7.091	7.652	7.182	7.739
CzechRepublic	20200602	13.3	7.03833	7.57067	5.79	4.189	133	6.998	7.511	7.049	7.604	7.068	7.597
CzechRepublic	20200603	15.8	6.763	7.21767	6.91	4.696	158	6.709	7.141	6.789	7.27	6.791	7.242
CzechRepublic	20200604	12.8	6.77367	7.23767	5.229	4.722	128	6.835	7.311	6.712	7.175	6.774	7.227
CzechRepublic	20200605	10.3	6.70267	7.15133	3.268	4.442	103	6.791	7.26	6.671	7.128	6.646	7.066
CzechRepublic	20200606	8.6	7.37733	8.039	3.548	4.496	86	7.438	8.111	7.327	7.994	7.367	8.012
CzechRepublic	20200607	9.4	7.27033	7.90433	5.696	4.802	94	7.323	7.965	7.278	7.935	7.21	7.813
CzechRepublic	20200608	11.3	7.45867	8.157	6.443	5.269	113	7.449	8.136	7.429	8.14	7.498	8.195
CzechRepublic	20200609	13.1	7.52533	8.25	5.042	5.163	131	7.452	8.145	7.476	8.208	7.648	8.397
CzechRepublic	20200610	11.6	7.46567	8.17633	6.817	5.149	116	7.513	8.23	7.444	8.17	7.44	8.129
CzechRepublic	20200611	13.7	7.432	8.13667	2.895	4.816	137	7.448	8.15	7.503	8.252	7.345	8.008
CzechRepublic	20200612	18.8	7.80467	8.63133	7.751	5.456	188	7.871	8.709	7.963	8.864	7.58	8.321
CzechRepublic	20200613	20.4	7.865	8.71467	4.949	5.656	204	7.957	8.827	7.864	8.737	7.774	8.58
CzechRepublic	20200614	16.4	7.75033	8.56667	3.082	5.283	164	7.712	8.507	7.802	8.659	7.737	8.534
CzechRepublic	20200615	17.1	7.533	8.28367	3.735	4.896	171	7.437	8.148	7.719	8.553	7.443	8.15
CzechRepublic	20200616	17.4	7.64933	8.43867	4.389	4.802	174	7.629	8.403	7.702	8.532	7.617	8.381
CzechRepublic	20200617	18.2	7.634	8.42033	4.762	4.509	182	7.627	8.403	7.609	8.41	7.666	8.448
CzechRepublic	20200618	15.1	7.29933	7.98067	11.019	5.669	151	7.328	8.01	7.339	8.055	7.231	7.877
CzechRepublic	20200619	11.6	7.27533	7.95	11.766	6.243	116	7.245	7.902	7.383	8.115	7.198	7.833
CzechRepublic	20200620	12.2	7.64067	8.432	3.922	6.096	122	7.702	8.504	7.667	8.49	7.553	8.302
CzechRepublic	20200621	14.2	8.087	9.02133	4.669	6.323	142	8.103	9.033	8.148	9.128	8.01	8.903
CzechRepublic	20200622	16.7	7.83267	8.685	2.334	6.123	167	7.887	8.748	7.714	8.553	7.897	8.754
CzechRepublic	20200623	15.7	7.54967	8.31133	11.859	7.19	157	7.513	8.255	7.411	8.151	7.725	8.528
CzechRepublic	20200624	13.1	6.89267	7.44433	11.859	8.204	131	6.765	7.269	7.008	7.617	6.905	7.447
CzechRepublic	20200625	15.8	6.79233	7.31167	8.684	7.871	158	6.713	7.2	7.011	7.62	6.653	7.115
CzechRepublic	20200626	15.9	7.04067	7.63667	15.688	8.431	159	6.998	7.573	7.088	7.72	7.036	7.617
CzechRepublic	20200627	19.9	8.53733	9.60733	24.279	11.339	199	8.55	9.614	8.419	9.478	8.643	9.73
CzechRepublic	20200628	19.4	8.355	9.36367	28.481	14.741	194	8.295	9.274	8.355	9.391	8.415	9.426
CzechRepublic	20200629	15.2	7.45067	8.169	18.863	17.102	152	7.567	8.313	7.56	8.336	7.225	7.858
CzechRepublic	20200630	15.8	7.769	8.584	13.914	17.395	158	7.722	8.513	7.698	8.515	7.887	8.724
CzechRepublic	20200701	19.8	7.82533	8.65433	8.591	16.928	198	7.842	8.668	7.789	8.631	7.845	8.664
CzechRepublic	20200702	18.4	7.682	8.46133	12.326	17.449	184	7.655	8.417	7.644	8.435	7.747	8.532
CzechRepublic	20200703	15.4	7.05733	7.636	13.167	17.088	154	7.199	7.815	6.947	7.512	7.026	7.581
CzechRepublic	20200704	18.5	7.45867	8.15833	11.299	15.234	185	7.446	8.134	7.393	8.094	7.537	8.247
CzechRepublic	20200705	19.7	8.39533	9.38233	7.003	12.166	197	8.478	9.481	8.302	9.286	8.406	9.38
CzechRepublic	20200706	14.7	7.645	8.39167	4.762	10.152	147	7.813	8.603	7.569	8.315	7.553	8.257
CzechRepublic	20200707	11.7	7.061	7.62067	11.112	9.751	117	7.024	7.566	6.964	7.514	7.195	7.782
CzechRepublic	20200708	10.4	7.58767	8.30367	12.046	10.245	104	7.636	8.359	7.364	8.033	7.763	8.519
CzechRepublic	20200709	14.7	7.75467	8.51567	9.805	9.885	147	7.786	8.548	7.734	8.512	7.744	8.487
CzechRepublic	20200710	18.4	7.50567	8.18233	7.657	9.098	184	7.507	8.176	7.382	8.043	7.628	8.328
CzechRepublic	20200711	11.7	7.287	7.89067	10.645	9.004	117	7.451	8.097	7.239	7.849	7.171	7.726
CzechRepublic	20200712	12.8	6.56833	6.949	5.509	8.791	128	6.625	7.017	6.519	6.903	6.561	6.927
CzechRepublic	20200713	14.9	6.88867	7.35833	5.976	8.964	149	6.907	7.375	6.904	7.398	6.855	7.302
CzechRepublic	20200714	16.7	7.14267	7.68	9.618	8.751	167	7.146	7.677	7.096	7.64	7.186	7.723
CzechRepublic	20200715	13.6	6.77033	7.19	12.513	8.818	136	6.809	7.234	6.734	7.162	6.768	7.174
CzechRepublic	20200716	11.4	6.65267	7.03067	12.793	9.245	114	6.733	7.129	6.415	6.741	6.81	7.222
CzechRepublic	20200717	11.7	6.373	6.66267	12.139	9.885	117	6.239	6.485	6.397	6.71	6.483	6.793
CzechRepublic	20200718	15.7	6.72367	7.10733	10.552	9.872	157	6.773	7.164	6.697	7.091	6.701	7.067
CzechRepublic	20200719	18.9	6.903	7.32967	8.404	10.285	189	6.94	7.371	6.734	7.131	7.035	7.487
CzechRepublic	20200720	18.4	7.26	7.78	14.287	11.472	184	7.25	7.76	7.323	7.881	7.207	7.699
CzechRepublic	20200721	15.1	7.10767	7.575	21.104	13.113	151	7.124	7.589	7.111	7.599	7.088	7.537
CzechRepublic	20200722	15	7.683	8.30233	22.971	14.607	150	7.777	8.415	7.568	8.176	7.704	8.316
CzechRepublic	20200723	15.7	7.099	7.54433	21.477	15.848	157	7.093	7.53	7.1	7.565	7.104	7.538
CzechRepublic	20200724	17.9	7.083	7.51367	26.24	17.862	179	7.106	7.536	6.974	7.394	7.169	7.611
CzechRepublic	20200725	18.4	6.99	7.38533	12.233	18.102	184	6.911	7.278	7.037	7.464	7.022	7.414
CzechRepublic	20200726	16.6	6.887	7.244	10.459	18.396	166	6.877	7.225	6.911	7.293	6.873	7.214
CzechRepublic	20200727	19	7.02967	7.41467	17.929	18.916	190	7.025	7.402	6.883	7.247	7.181	7.595
CzechRepublic	20200728	20.7	7.255	7.68867	26.426	19.676	207	7.237	7.659	7.24	7.689	7.288	7.718
CzechRepublic	20200729	17.6	6.816	7.123	27.454	20.317	176	6.836	7.142	6.655	6.937	6.957	7.29
CzechRepublic	20200730	18.4	7.46433	7.929	25.96	20.957	184	7.53	8.005	7.296	7.736	7.567	8.046
CzechRepublic	20200731	19.3	7.44833	7.89633	18.956	19.917	193	7.433	7.87	7.245	7.66	7.667	8.159
CzechRepublic	20200801	21.2	7.372	7.788	11.672	19.836	212	7.382	7.793	7.313	7.733	7.421	7.838
CzechRepublic	20200802	18.6	7.295	7.67833	9.431	19.69	186	7.276	7.648	7.204	7.583	7.405	7.804
CzechRepublic	20200803	12.8	6.65367	6.86533	19.423	19.903	128	6.706	6.925	6.645	6.871	6.61	6.8
CzechRepublic	20200804	11.1	6.17533	6.26033	25.96	19.836	111	6.161	6.238	6.189	6.292	6.176	6.251
CzechRepublic	20200805	16.4	6.54267	6.706	22.691	19.156	164	6.421	6.55	6.501	6.67	6.706	6.898
CzechRepublic	20200806	18.6	6.814	7.031	18.863	18.142	186	6.694	6.877	6.859	7.103	6.889	7.113
CzechRepublic	20200807	21.6	6.52033	6.656	30.722	19.823	216	6.513	6.642	6.572	6.735	6.476	6.591
CzechRepublic	20200808	24.1	6.669	6.82733	16.341	20.49	241	6.639	6.785	6.616	6.778	6.752	6.919
CzechRepublic	20200809	24.4	7.05133	7.28533	11.019	20.717	244	7.14	7.389	6.954	7.181	7.06	7.286
CzechRepublic	20200810	20.3	7.03167	7.24767	13.167	19.823	203	7.067	7.285	6.966	7.183	7.062	7.275
CzechRepublic	20200811	21	6.714	6.846	26.987	19.97	210	6.756	6.892	6.574	6.69	6.812	6.956
CzechRepublic	20200812	22.1	6.559	6.645	27.267	20.624	221	6.553	6.632	6.572	6.675	6.552	6.628
CzechRepublic	20200813	22.8	6.80633	6.933	30.442	22.278	228	6.851	6.982	6.655	6.764	6.913	7.053
CzechRepublic	20200814	19.1	6.70833	6.80167	27.267	21.784	191	6.708	6.796	6.617	6.706	6.8	6.903
CzechRepublic	20200815	18.3	6.34433	6.349	18.489	22.091	183	6.36	6.363	6.313	6.325	6.36	6.359
CzechRepublic	20200816	19.6	5.937	5.84833	11.299	22.131	196	5.928	5.833	5.956	5.884	5.927	5.828
CzechRepublic	20200817	19.3	6.05033	5.973	17.742	22.785	193	6.077	6.001	5.974	5.894	6.1	6.024
CzechRepublic	20200818	16.2	6.026	5.933	26.24	22.678	162	6.028	5.931	5.994	5.908	6.056	5.96
CzechRepublic	20200819	17	5.87767	5.74533	29.415	22.985	170	5.877	5.74	5.853	5.728	5.903	5.768
CzechRepublic	20200820	19.8	6.50067	6.475	23.065	21.931	198	6.455	6.416	6.479	6.462	6.568	6.547
CzechRepublic	20200821	23.2	6.44467	6.39567	47.25	24.786	232	6.465	6.416	6.419	6.378	6.45	6.393
CzechRepublic	20200822	17.7	6.44967	6.38833	22.318	25.333	177	6.463	6.4	6.397	6.339	6.489	6.426
CzechRepublic	20200823	15.4	6.12467	5.993	12.419	25.493	154	6.153	6.023	6.063	5.932	6.158	6.024
CzechRepublic	20200824	14.1	6.144	6.004	24.092	26.4	141	6.23	6.101	6.094	5.957	6.108	5.954
CzechRepublic	20200825	15.4	5.80633	5.59733	34.27	27.547	154	5.854	5.649	5.641	5.415	5.924	5.728
CzechRepublic	20200826	16	5.486	5.214	37.632	28.721	160	5.515	5.244	5.36	5.078	5.583	5.32
CzechRepublic	20200827	12.6	5.57533	5.30767	20.357	28.334	126	5.552	5.278	5.435	5.155	5.739	5.49
CzechRepublic	20200828	14.2	5.25967	4.93367	56.775	29.695	142	5.242	4.91	5.224	4.902	5.313	4.989
CzechRepublic	20200829	13.7	5.35767	5.03733	29.601	30.735	137	5.461	5.154	5.265	4.94	5.347	5.018
CzechRepublic	20200830	12.8	5.39	5.06433	25.493	32.603	128	5.448	5.128	5.371	5.052	5.351	5.013
CzechRepublic	20200831	11.5	4.889	4.48333	23.438	32.509	115	4.976	4.581	4.817	4.409	4.874	4.46
CzechRepublic	20200901	9.4	4.63333	4.18467	46.596	34.27	94	4.577	4.118	4.685	4.252	4.638	4.184
CzechRepublic	20200902	10.8	4.39567	3.90967	61.257	37.645	108	4.428	3.944	4.374	3.893	4.385	3.892
CzechRepublic	20200903	13.9	4.61367	4.14967	63.405	43.795	139	4.57	4.098	4.582	4.122	4.689	4.229
CzechRepublic	20200904	16.2	5.281	4.89367	74.424	46.316	162	5.34	4.958	5.239	4.855	5.264	4.868
CzechRepublic	20200905	15.2	4.945	4.50767	46.97	48.797	152	5.024	4.594	4.891	4.455	4.92	4.474
CzechRepublic	20200906	11	4.80133	4.33867	37.725	50.545	110	4.766	4.297	4.78	4.323	4.858	4.396
CzechRepublic	20200907	11.6	4.50067	3.99667	52.293	54.667	116	4.535	4.033	4.392	3.883	4.575	4.074
CzechRepublic	20200908	15.2	5.42433	5.01467	108.414	63.498	152	5.408	4.994	5.368	4.96	5.497	5.09
CzechRepublic	20200909	18.2	5.20533	4.76167	108.227	70.208	182	5.251	4.811	5.114	4.668	5.251	4.806
CzechRepublic	20200910	12.8	4.89467	4.41033	128.584	79.519	128	4.92	4.436	4.836	4.353	4.928	4.442
CzechRepublic	20200911	14.2	4.73133	4.223	135.12	88.19	142	4.784	4.279	4.593	4.078	4.817	4.312
CzechRepublic	20200912	17.6	4.68333	4.16367	143.898	102.037	176	4.697	4.177	4.595	4.074	4.758	4.24
CzechRepublic	20200913	18	4.67367	4.145	73.49	107.146	180	4.75	4.226	4.603	4.075	4.668	4.134
CzechRepublic	20200914	19.9	4.50767	3.95767	96.554	113.47	199	4.517	3.966	4.45	3.902	4.556	4.005
CzechRepublic	20200915	18.9	4.55467	4.00167	156.317	120.313	189	4.603	4.052	4.476	3.923	4.585	4.03
CzechRepublic	20200916	19.6	4.36533	3.791	199.459	133.346	196	4.366	3.791	4.32	3.748	4.41	3.834
CzechRepublic	20200917	11.6	4.41533	3.83833	291.624	156.638	116	4.425	3.847	4.367	3.793	4.454	3.875
CzechRepublic	20200918	10.3	4.69733	4.13167	196.751	165.442	103	4.702	4.135	4.738	4.181	4.652	4.079
CzechRepublic	20200919	11.7	4.45167	3.86333	190.868	172.152	117	4.461	3.872	4.444	3.861	4.45	3.857
CzechRepublic	20200920	13.1	4.223	3.615	91.885	174.78	131	4.244	3.636	4.13	3.522	4.295	3.687
CzechRepublic	20200921	14	4.255	3.64267	137.641	180.649	140	4.294	3.683	4.169	3.557	4.302	3.688
CzechRepublic	20200922	15.7	3.97433	3.34267	223.551	190.254	157	4.034	3.404	3.879	3.248	4.01	3.376
CzechRepublic	20200923	16.2	3.59933	2.948	215.333	192.522	162	3.619	2.967	3.486	2.835	3.693	3.042
CzechRepublic	20200924	14.1	3.82533	3.17767	271.735	189.681	141	3.849	3.201	3.735	3.089	3.892	3.243
CzechRepublic	20200925	9.1	3.53867	2.87767	274.909	200.846	91	3.569	2.908	3.503	2.845	3.544	2.88
CzechRepublic	20200926	3.2	3.169	2.49567	184.518	199.939	32	3.176	2.502	3.163	2.494	3.168	2.491
CzechRepublic	20200927	5.1	3.14333	2.46767	121.674	204.194	51	3.176	2.5	3.205	2.535	3.049	2.368
CzechRepublic	20200928	6.4	3.14367	2.46567	120.086	201.687	64	3.12	2.441	3.119	2.445	3.192	2.511
CzechRepublic	20200929	7.8	3.171	2.49167	183.024	195.897	78	3.146	2.466	3.114	2.438	3.253	2.571
CzechRepublic	20200930	9.7	3.296	2.61467	272.668	204.088	97	3.3	2.618	3.179	2.501	3.409	2.725
CzechRepublic	20201001	10.6	3.162	2.478	326.081	211.852	106	3.186	2.501	3.12	2.44	3.18	2.493
CzechRepublic	20201002	11.1	3.008	2.322	354.469	223.217	111	3.055	2.368	2.954	2.272	3.015	2.326
CzechRepublic	20201003	12.7	3.027	2.339	238.491	230.928	127	3.057	2.368	2.972	2.288	3.052	2.361
CzechRepublic	20201004	10.9	2.54733	1.864	171.912	238.105	109	2.586	1.901	2.507	1.829	2.549	1.862
CzechRepublic	20201005	8.1	2.45433	1.773	291.344	262.57	81	2.498	1.815	2.402	1.726	2.463	1.778
CzechRepublic	20201006	7.6	2.52967	1.84667	416.099	295.866	76	2.56	1.876	2.472	1.794	2.557	1.87
CzechRepublic	20201007	8	2.487	1.805	498.46	328.122	80	2.496	1.813	2.405	1.729	2.56	1.873
CzechRepublic	20201008	8.6	2.86	2.16567	503.969	353.535	86	2.91	2.213	2.703	2.017	2.967	2.267
CzechRepublic	20201009	10.7	2.79067	2.09667	804.652	417.847	107	2.828	2.132	2.736	2.047	2.808	2.111
CzechRepublic	20201010	6.9	2.56267	1.877	432.441	445.554	69	2.609	1.921	2.496	1.816	2.583	1.894
CzechRepublic	20201011	3.9	2.19733	1.52833	289.944	462.416	39	2.258	1.585	2.129	1.467	2.205	1.533
CzechRepublic	20201012	4	2.008	1.35033	402.559	478.303	40	2.076	1.413	1.95	1.3	1.998	1.338
CzechRepublic	20201013	2.9	1.95033	1.298	777.478	529.929	29	1.974	1.319	1.909	1.263	1.968	1.312
CzechRepublic	20201014	3.8	2.13267	1.47	891.121	586.023	38	2.158	1.493	1.999	1.348	2.241	1.569
CzechRepublic	20201015	6	2.04067	1.38433	907.649	643.692	60	2.041	1.384	2.037	1.384	2.044	1.385
CzechRepublic	20201016	4.4	1.99	1.338	1036.7	676.842	44	1.989	1.336	1.977	1.329	2.004	1.349
CzechRepublic	20201017	3.2	1.93033	1.28467	813.803	731.322	32	1.949	1.301	1.863	1.226	1.979	1.327
CzechRepublic	20201018	3.7	1.989	1.33933	472.314	757.375	37	2.02	1.367	1.908	1.268	2.039	1.383
CzechRepublic	20201019	4.1	1.76933	1.13967	754.227	807.613	41	1.769	1.138	1.776	1.149	1.763	1.132
CzechRepublic	20201020	3.4	1.85733	1.22067	1119.06	856.411	34	1.87	1.231	1.823	1.193	1.879	1.238
CzechRepublic	20201021	5.3	1.93933	1.29567	1397.8	928.793	53	1.949	1.303	1.874	1.24	1.995	1.344
CzechRepublic	20201022	9.8	1.874	1.23733	1321.32	987.889	98	1.924	1.281	1.795	1.169	1.903	1.262
CzechRepublic	20201023	10.1	1.84	1.20733	1424.79	1043.33	101	1.873	1.236	1.776	1.153	1.871	1.233
CzechRepublic	20201024	9.8	1.588	0.984667	1164.82	1093.47	98	1.618	1.01	1.542	0.947	1.604	0.997
CzechRepublic	20201025	8	1.643	1.035	681.671	1123.38	80	1.653	1.043	1.598	0.998	1.678	1.064
CzechRepublic	20201026	6.5	1.45467	0.871667	959.288	1152.68	65	1.495	0.906	1.41	0.836	1.459	0.873
CzechRepublic	20201027	4.4	1.39567	0.822	1462.6	1201.76	44	1.412	0.835	1.358	0.793	1.417	0.838
CzechRepublic	20201028	4.3	1.51133	0.924	1212.07	1175.22	43	1.511	0.922	1.463	0.886	1.56	0.964
CzechRepublic	20201029	4.9	1.23933	0.691667	1219.07	1160.62	49	1.261	0.709	1.207	0.668	1.25	0.698
CzechRepublic	20201030	7.3	1.28967	0.737	1270.43	1138.56	73	1.31	0.753	1.225	0.685	1.334	0.773
CzechRepublic	20201031	9.1	1.35867	0.798	1067.23	1124.62	91	1.368	0.805	1.321	0.769	1.387	0.82
CzechRepublic	20201101	8.1	1.39433	0.829667	610.889	1114.51	81	1.424	0.854	1.348	0.793	1.411	0.842
CzechRepublic	20201102	12.1	1.40733	0.842	863.948	1100.89	121	1.449	0.876	1.35	0.797	1.423	0.853
CzechRepublic	20201103	9.4	1.356	0.800333	1128.87	1053.21	94	1.399	0.835	1.302	0.758	1.367	0.808
CzechRepublic	20201104	4.7	1.23667	0.702333	1468.95	1089.91	47	1.28	0.737	1.18	0.658	1.25	0.712
CzechRepublic	20201105	2.8	1.082	0.576	1235.32	1092.23	28	1.109	0.597	1.037	0.542	1.1	0.589
CzechRepublic	20201106	4.7	1.14267	0.627667	1078.72	1064.85	47	1.154	0.636	1.126	0.617	1.148	0.63
CzechRepublic	20201107	4.3	1.145	0.632333	721.17	1015.41	43	1.174	0.655	1.157	0.645	1.104	0.597
CzechRepublic	20201108	7.8	1.101	0.598	336.913	976.27	78	1.124	0.615	1.06	0.568	1.119	0.611
CzechRepublic	20201109	2.7	0.992	0.511	219.722	884.238	27	1.011	0.525	0.967	0.494	0.998	0.514
CzechRepublic	20201110	1.1	1.02367	0.539	1185.83	892.375	11	1.038	0.549	0.981	0.508	1.052	0.56
CzechRepublic	20201111	0.4	0.996667	0.519	833.413	801.583	4	1.023	0.539	0.952	0.486	1.015	0.532
CzechRepublic	20201112	1.5	0.94	0.475667	734.897	730.095	15	0.953	0.485	0.901	0.448	0.966	0.494
CzechRepublic	20201113	4.6	0.916667	0.459333	686.807	674.107	46	0.933	0.471	0.879	0.433	0.938	0.474
CzechRepublic	20201114	7.4	0.917333	0.462	392.101	627.097	74	0.935	0.475	0.879	0.435	0.938	0.476
CzechRepublic	20201115	2.9	0.898667	0.448667	176.207	604.139	29	0.916	0.461	0.854	0.417	0.926	0.468
CzechRepublic	20201116	3.8	0.887667	0.440667	504.903	644.879	38	0.911	0.458	0.861	0.423	0.891	0.441
CzechRepublic	20201117	5.7	0.944	0.485	396.49	532.117	57	0.947	0.486	0.905	0.458	0.98	0.511
CzechRepublic	20201118	6.1	1.04633	0.564667	514.988	486.628	61	1.062	0.576	0.992	0.525	1.085	0.593
CzechRepublic	20201119	3.8	1.006	0.533667	604.259	467.965	38	1.023	0.546	0.969	0.508	1.026	0.547
CzechRepublic	20201120	-0.7	0.786	0.364667	542.348	447.328	-7	0.802	0.376	0.744	0.336	0.812	0.382
CzechRepublic	20201121	-1.2	0.802333	0.378	297.601	433.828	-12	0.807	0.38	0.774	0.36	0.826	0.394
CzechRepublic	20201122	1.1	0.793	0.371333	141.283	428.839	11	0.81	0.383	0.755	0.346	0.814	0.385
CzechRepublic	20201123	2.1	0.779667	0.362	408.536	415.072	21	0.805	0.38	0.726	0.325	0.808	0.381
CzechRepublic	20201124	0.1	0.797333	0.375	550.566	437.083	1	0.811	0.384	0.761	0.351	0.82	0.39
CzechRepublic	20201125	-3.3	0.795333	0.374	250.351	399.278	-33	0.814	0.387	0.756	0.348	0.816	0.387
CzechRepublic	20201126	-1.7	0.731333	0.326667	588.758	397.063	-17	0.752	0.341	0.702	0.309	0.74	0.33
CzechRepublic	20201127	2	0.684667	0.292333	416.846	379.134	20	0.7	0.302	0.642	0.265	0.712	0.31
CzechRepublic	20201128	-1.9	0.664667	0.278333	248.857	372.171	-19	0.671	0.282	0.624	0.252	0.699	0.301
CzechRepublic	20201129	-2.4	0.675	0.286333	100.29	366.315	-24	0.68	0.289	0.634	0.26	0.711	0.31
CzechRepublic	20201130	-3.7	0.691333	0.298667	333.832	355.643	-37	0.704	0.307	0.655	0.276	0.715	0.313
CzechRepublic	20201201	-4.3	0.639667	0.261333	483.333	346.038	-43	0.661	0.276	0.608	0.242	0.65	0.266
CzechRepublic	20201202	-5.6	0.627	0.252	426.558	371.21	-56	0.66	0.275	0.586	0.226	0.635	0.255
CzechRepublic	20201203	-5.7	0.604	0.235667	431.507	348.746	-57	0.622	0.248	0.573	0.217	0.617	0.242
CzechRepublic	20201204	-2.8	0.613667	0.242667	442.899	352.468	-28	0.63	0.254	0.585	0.226	0.626	0.248
CzechRepublic	20201205	0.7	0.644333	0.264667	165.562	340.569	7	0.66	0.275	0.613	0.246	0.66	0.273
CzechRepublic	20201206	3.6	0.572333	0.213667	247.829	361.646	36	0.597	0.23	0.547	0.2	0.573	0.211
CzechRepublic	20201207	2.1	0.676	0.287333	0	313.955	21	0.697	0.301	0.635	0.262	0.696	0.299
CzechRepublic	20201208	0.4	0.681	0.290667	395.649	301.429	4	0.692	0.297	0.653	0.275	0.698	0.3
CzechRepublic	20201209	0.3	0.609333	0.239333	546.924	318.624	3	0.624	0.249	0.582	0.224	0.622	0.245
CzechRepublic	20201210	0.8	0.620667	0.247333	598.189	342.436	8	0.641	0.261	0.587	0.228	0.634	0.253
CzechRepublic	20201211	-1.3	0.598667	0.231333	548.325	357.497	-13	0.601	0.232	0.567	0.213	0.628	0.249
CzechRepublic	20201212	-1.3	0.641333	0.261	580.541	416.78	-13	0.649	0.266	0.597	0.234	0.678	0.283
CzechRepublic	20201213	0.6	0.594	0.227333	341.489	430.16	6	0.608	0.236	0.567	0.213	0.607	0.233
CzechRepublic	20201214	0.8	0.672	0.281667	186.759	456.839	8	0.682	0.288	0.638	0.262	0.696	0.295
CzechRepublic	20201215	-0.8	0.634667	0.266333	482.959	469.312	-8	0.682	0.289	0.633	0.26	0.589	0.25
CzechRepublic	20201216	-0.2	0.631667	0.264333	737.418	496.526	-2	0.681	0.289	0.63	0.258	0.584	0.246
CzechRepublic	20201217	-0.7	0.624333	0.259	770.942	521.205	-7	0.67	0.281	0.624	0.254	0.579	0.242
CzechRepublic	20201218	-0.4	0.599333	0.241667	709.871	544.283	-4	0.64	0.261	0.594	0.233	0.564	0.231
CzechRepublic	20201219	-1.7	0.617667	0.254	824.541	579.14	-17	0.653	0.27	0.617	0.249	0.583	0.243
CzechRepublic	20201220	-2.4	0.618667	0.254667	495.285	601.111	-24	0.664	0.277	0.613	0.247	0.579	0.24

## Sheet: Denmark
Country	Date	TAVG	UV_Avg	UVDVF_Avg	Daily_new_cases_per_million	7-days avg of daily new cases	TAVG_DA000032020	UV_Copenhagen_Denmark	UVD
Denmark	20200301	5.8	0.979	0.489	0.173	0	58	0.979	0.489
Denmark	20200302	4.4	1.048	0.548	0	0	44	1.048	0.548
Denmark	20200303	4.4	1.099	0.59	0.345	0.148	44	1.099	0.59
Denmark	20200304	4.7	1.068	0.558	0.863	0.271	47	1.068	0.558
Denmark	20200305	4.3	1.258	0.731	0	0.247	43	1.258	0.731
Denmark	20200306	4.7	1.331	0.796	2.244	0.567	47	1.331	0.796
Denmark	20200307	4.3	1.082	0.557	0	0.518	43	1.082	0.557
Denmark	20200308	5.9	1.334	0.792	2.244	0.814	59	1.334	0.792
Denmark	20200309	6.5	1.34	0.794	9.496	2.17	65	1.34	0.794
Denmark	20200310	5.9	1.369	0.818	29.695	6.363	59	1.369	0.818
Denmark	20200311	6.3	1.56	1.001	31.076	10.679	63	1.56	1.001
Denmark	20200312	6.3	1.425	0.865	29.868	14.946	63	1.425	0.865
Denmark	20200313	4.8	1.367	0.805	32.285	19.238	48	1.367	0.805
Denmark	20200314	1.8	1.381	0.814	5.525	20.027	18	1.381	0.814
Denmark	20200315	6.1	1.574	1.002	6.733	20.668	61	1.574	1.002
Denmark	20200316	6.8	1.674	1.099	10.013	20.742	68	1.674	1.099
Denmark	20200317	6.1	1.887	1.311	15.883	18.769	61	1.887	1.311
Denmark	20200318	7.1	2.091	1.518	15.711	16.574	71	2.091	1.518
Denmark	20200319	5.9	2.014	1.437	18.818	14.996	59	2.014	1.437
Denmark	20200320	4.9	1.813	1.229	19.336	13.146	49	1.813	1.229
Denmark	20200321	3.4	1.904	1.321	14.33	14.404	34	1.904	1.321
Denmark	20200322	2.6	1.747	1.155	16.229	15.76	26	1.747	1.155
Denmark	20200323	1.4	2.041	1.459	10.013	15.76	14	2.041	1.459
Denmark	20200324	2.8	2.429	1.866	25.206	17.092	28	2.429	1.866
Denmark	20200325	3.9	2.497	1.938	24.861	18.399	39	2.497	1.938
Denmark	20200326	4.3	2.517	1.959	27.796	19.682	43	2.517	1.959
Denmark	20200327	5.6	2.521	1.965	30.558	21.285	56	2.521	1.965
Denmark	20200328	6.1	2.222	1.644	28.659	23.332	61	2.222	1.644
Denmark	20200329	3.3	2.031	1.437	34.184	25.897	33	2.031	1.437
Denmark	20200330	2.8	2.364	1.795	32.975	29.177	28	2.364	1.795
Denmark	20200331	3.1	2.882	2.36	49.031	32.581	31	2.882	2.36
Denmark	20200401	5.5	2.797	2.268	43.334	35.22	55	2.797	2.268
Denmark	20200402	6.1	3.22	2.738	48.859	38.229	61	3.22	2.738
Denmark	20200403	5.3	2.673	2.133	64.397	43.063	53	2.673	2.133
Denmark	20200404	5.6	2.796	2.272	55.765	46.935	56	2.796	2.272
Denmark	20200405	8.1	3.613	3.189	50.413	49.253	81	3.613	3.189
Denmark	20200406	12.1	4.034	3.671	54.211	52.287	121	4.034	3.671
Denmark	20200407	10.1	3.188	2.717	67.505	54.926	101	3.188	2.717
Denmark	20200408	8.3	3.189	2.722	57.146	56.899	83	3.189	2.722
Denmark	20200409	7.7	3.216	2.755	40.226	55.666	77	3.216	2.755
Denmark	20200410	6.3	3.727	3.344	31.767	51.005	63	3.727	3.344
Denmark	20200411	7.1	3.893	3.541	30.558	47.404	71	3.893	3.541
Denmark	20200412	10.9	4.07	3.754	30.731	44.592	109	4.07	3.754
Denmark	20200413	5.8	3.097	2.627	24.861	40.399	58	3.097	2.627
Denmark	20200414	5.3	3.838	3.495	33.321	35.516	53	3.838	3.495
Denmark	20200415	7.4	4.132	3.846	29.35	31.545	74	4.132	3.846
Denmark	20200416	7.7	3.766	3.421	34.184	30.682	77	3.766	3.421
Denmark	20200417	6.9	4.426	4.208	33.493	30.928	69	4.426	4.208
Denmark	20200418	6.4	4.087	3.813	29.177	30.731	64	4.087	3.813
Denmark	20200419	6.6	4.163	3.91	24.688	29.868	66	4.163	3.91
Denmark	20200420	7.1	4.199	3.959	22.617	29.547	71	4.199	3.959
Denmark	20200421	7.2	4.214	3.985	31.076	29.226	72	4.214	3.985
Denmark	20200422	8.3	4.588	4.444	37.464	30.386	83	4.588	4.444
Denmark	20200423	11	4.376	4.194	28.141	29.522	110	4.376	4.194
Denmark	20200424	10.1	3.958	3.692	23.652	28.117	101	3.958	3.692
Denmark	20200425	7.9	3.895	3.621	40.572	29.744	79	3.895	3.621
Denmark	20200426	8.2	4.083	3.857	22.444	29.424	82	4.083	3.857
Denmark	20200427	8.7	3.996	3.755	21.235	29.226	87	3.996	3.755
Denmark	20200428	9.3	4.067	3.848	26.415	28.561	93	4.067	3.848
Denmark	20200429	6.3	4.245	4.074	27.105	27.081	63	4.245	4.074
Denmark	20200430	7.7	4.142	3.952	25.897	26.76	77	4.142	3.952
Denmark	20200501	9.3	3.68	3.383	26.415	27.155	93	3.68	3.383
Denmark	20200502	9.7	3.865	3.618	16.574	23.726	97	3.865	3.618
Denmark	20200503	9.4	4.174	4.009	20.027	23.381	94	4.174	4.009
Denmark	20200504	9	3.824	3.575	25.379	23.973	90	3.824	3.575
Denmark	20200505	7.3	3.806	3.558	26.07	23.924	73	3.806	3.558
Denmark	20200506	9.1	4.437	4.36	20.2	22.937	91	4.437	4.36
Denmark	20200507	9.6	4.811	4.841	25.034	22.814	96	4.811	4.841
Denmark	20200508	9.6	4.157	4.016	23.307	22.37	96	4.157	4.016
Denmark	20200509	11.1	4.194	4.068	17.437	22.493	111	4.194	4.068
Denmark	20200510	14.9	4.38	4.312	18.991	22.345	149	4.38	4.312
Denmark	20200511	7.6	4.195	4.08	14.502	20.791	76	4.195	4.08
Denmark	20200512	7.6	4.598	4.605	13.466	18.991	76	4.598	4.605
Denmark	20200513	7.8	4.383	4.333	13.121	17.98	78	4.383	4.333
Denmark	20200514	8.6	4.552	4.558	7.942	15.538	86	4.552	4.558
Denmark	20200515	9.1	4.924	5.048	13.466	14.132	91	4.924	5.048
Denmark	20200516	9.5	4.872	4.987	11.567	13.294	95	4.872	4.987
Denmark	20200517	9.6	4.966	5.117	11.913	12.283	96	4.966	5.117
Denmark	20200518	9.7	5.329	5.599	7.078	11.222	97	5.329	5.599
Denmark	20200519	10.1	4.833	4.956	13.121	11.173	101	4.833	4.956
Denmark	20200520	9.6	4.973	5.147	12.603	11.099	96	4.973	5.147
Denmark	20200521	11.3	5.447	5.779	11.222	11.567	113	5.447	5.779
Denmark	20200522	12.9	5.551	5.925	8.287	10.827	129	5.551	5.925
Denmark	20200523	11.2	5.364	5.684	10.186	10.63	112	5.364	5.684
Denmark	20200524	10.8	4.793	4.934	12.431	10.704	108	4.793	4.934
Denmark	20200525	11.1	5.173	5.445	4.661	10.359	111	5.173	5.445
Denmark	20200526	9.6	5.695	6.147	7.078	9.496	96	5.695	6.147
Denmark	20200527	13.1	5.733	6.206	9.15	9.002	131	5.733	6.206
Denmark	20200528	12	5.267	5.589	5.525	8.188	120	5.267	5.589
Denmark	20200529	12.5	5.385	5.753	13.984	9.002	125	5.385	5.753
Denmark	20200530	12.6	5.634	6.093	6.906	8.534	126	5.634	6.093
Denmark	20200531	13	6.159	6.806	6.215	7.646	130	6.159	6.806
Denmark	20200601	14.4	5.93	6.504	5.179	7.72	144	5.93	6.504
Denmark	20200602	14.1	5.919	6.497	6.043	7.572	141	5.919	6.497
Denmark	20200603	12.3	5.788	6.325	6.388	7.177	123	5.788	6.325
Denmark	20200604	13	5.615	6.096	6.906	7.374	130	5.615	6.096
Denmark	20200605	12.5	5.172	5.501	11.049	6.955	125	5.172	5.501
Denmark	20200606	11.9	4.988	5.257	8.46	7.177	119	4.988	5.257
Denmark	20200607	14.9	5.504	5.96	4.144	6.881	149	5.504	5.96
Denmark	20200608	14	5.391	5.811	2.417	6.487	140	5.391	5.811
Denmark	20200609	13.9	5.833	6.415	6.733	6.585	139	5.833	6.415
Denmark	20200610	13.5	6.264	7.006	2.59	6.043	135	6.264	7.006
Denmark	20200611	13.9	6.333	7.105	3.28	5.525	139	6.333	7.105
Denmark	20200612	13.2	6.849	7.814	11.049	5.525	132	6.849	7.814
Denmark	20200613	13.9	6.819	7.777	6.906	5.303	139	6.819	7.777
Denmark	20200614	14.4	6.794	7.746	9.323	6.043	144	6.794	7.746
Denmark	20200615	14.7	6.543	7.405	4.144	6.289	147	6.543	7.405
Denmark	20200616	15.2	6.664	7.573	5.697	6.141	152	6.664	7.573
Denmark	20200617	14.2	6.914	7.918	7.596	6.857	142	6.914	7.918
Denmark	20200618	15.6	6.882	7.875	8.632	7.621	156	6.882	7.875
Denmark	20200619	15.4	6.589	7.475	8.114	7.202	154	6.589	7.475
Denmark	20200620	16.7	6.622	7.52	0	6.215	167	6.622	7.52
Denmark	20200621	17.1	6.952	7.973	0	4.883	171	6.952	7.973
Denmark	20200622	17.3	5.778	6.365	23.48	7.646	173	5.778	6.365
Denmark	20200623	17.5	6.343	7.137	5.87	7.67	175	6.343	7.137
Denmark	20200624	18.3	6.343	7.137	9.323	7.917	183	6.343	7.137
Denmark	20200625	18.8	6.432	7.257	3.626	7.202	188	6.432	7.257
Denmark	20200626	19.9	6.281	7.049	6.733	7.004	199	6.281	7.049
Denmark	20200627	19.8	6.358	7.152	0	7.004	198	6.358	7.152
Denmark	20200628	20.1	6.945	7.954	0	7.004	201	6.945	7.954
Denmark	20200629	19.1	5.961	6.605	13.121	5.525	191	5.961	6.605
Denmark	20200630	16.7	5.816	6.405	2.935	5.105	167	5.816	6.405
Denmark	20200701	16.9	5.964	6.604	4.489	4.415	169	5.964	6.604
Denmark	20200702	17.2	5.932	6.557	3.626	4.415	172	5.932	6.557
Denmark	20200703	16.4	5.875	6.475	2.935	3.872	164	5.875	6.475
Denmark	20200704	16	6.456	7.262	0	3.872	160	6.456	7.262
Denmark	20200705	17.3	6.62	7.48	0.173	3.897	173	6.62	7.48
Denmark	20200706	15.7	5.173	5.51	7.942	3.157	157	5.173	5.51
Denmark	20200707	14.4	5.427	5.851	1.726	2.984	144	5.427	5.851
Denmark	20200708	14.3	5.314	5.694	2.072	2.639	143	5.314	5.694
Denmark	20200709	13.8	5.526	5.976	2.762	2.516	138	5.526	5.976
Denmark	20200710	13.3	5.616	6.092	5.179	2.836	133	5.616	6.092
Denmark	20200711	14.9	5.361	5.743	0	2.836	149	5.361	5.743
Denmark	20200712	14.8	5.627	6.096	0	2.812	148	5.627	6.096
Denmark	20200713	14.9	6.162	6.809	15.711	3.922	149	6.162	6.809
Denmark	20200714	16.7	5.821	6.344	4.144	4.267	167	5.821	6.344
Denmark	20200715	15.2	5.572	6.004	5.352	4.735	152	5.572	6.004
Denmark	20200716	15.1	5.408	5.778	5.525	5.13	151	5.408	5.778
Denmark	20200717	16.7	6.294	6.955	8.46	5.599	167	6.294	6.955
Denmark	20200718	17.8	6.275	6.92	0	5.599	178	6.275	6.92
Denmark	20200719	20.2	5.945	6.472	0.518	5.673	202	5.945	6.472
Denmark	20200720	19	5.471	5.835	15.365	5.623	190	5.471	5.835
Denmark	20200721	16.3	5.434	5.778	6.906	6.018	163	5.434	5.778
Denmark	20200722	15.9	5.571	5.952	8.287	6.437	159	5.571	5.952
Denmark	20200723	16.1	5.554	5.921	6.906	6.635	161	5.554	5.921
Denmark	20200724	16.3	5.494	5.834	8.287	6.61	163	5.494	5.834
Denmark	20200725	16.9	5.718	6.12	0.173	6.635	169	5.718	6.12
Denmark	20200726	17.9	5.635	6.003	3.798	7.103	179	5.635	6.003
Denmark	20200727	17.8	5.451	5.752	18.991	7.621	178	5.451	5.752
Denmark	20200728	18.4	5.389	5.663	6.215	7.522	184	5.389	5.663
Denmark	20200729	16.1	5.243	5.466	9.841	7.744	161	5.243	5.466
Denmark	20200730	15.9	5.591	5.908	16.574	9.126	159	5.591	5.908
Denmark	20200731	16.5	5.958	6.374	11.049	9.52	165	5.958	6.374
Denmark	20200801	18.3	6.244	6.732	0	9.496	183	6.244	6.732
Denmark	20200802	18.1	5.701	6.021	0	8.953	181	5.701	6.021
Denmark	20200803	17.2	5.386	5.606	35.738	11.345	172	5.386	5.606
Denmark	20200804	16.9	4.884	4.955	13.639	12.406	169	4.884	4.955
Denmark	20200805	19.9	5.432	5.646	21.753	14.108	199	5.432	5.646
Denmark	20200806	22	5.544	5.777	25.206	15.341	220	5.544	5.777
Denmark	20200807	20	5.696	5.96	27.796	17.733	200	5.696	5.96
Denmark	20200808	21.3	5.806	6.088	0.691	17.832	213	5.806	6.088
Denmark	20200809	20.7	5.459	5.638	1.381	18.029	207	5.459	5.638
Denmark	20200810	19.6	5.371	5.517	64.915	22.197	196	5.371	5.517
Denmark	20200811	18.6	5.418	5.565	26.933	24.096	186	5.418	5.565
Denmark	20200812	18.6	5.422	5.559	22.789	24.244	186	5.422	5.559
Denmark	20200813	18.6	5.577	5.742	28.832	24.762	186	5.577	5.742
Denmark	20200814	19.9	5.182	5.24	29.005	24.935	199	5.182	5.24
Denmark	20200815	20.7	5.13	5.166	18.818	27.525	207	5.13	5.166
Denmark	20200816	21.5	5.218	5.264	23.48	30.682	215	5.218	5.264
Denmark	20200817	21.9	5.161	5.184	21.408	24.466	219	5.161	5.184
Denmark	20200818	20.8	4.906	4.862	20.545	23.554	208	4.906	4.862
Denmark	20200819	20.3	4.679	4.576	15.538	22.518	203	4.679	4.576
Denmark	20200820	20.8	5.324	5.351	20.2	21.285	208	5.324	5.351
Denmark	20200821	20.9	5.18	5.166	12.431	18.917	209	5.18	5.166
Denmark	20200822	20.7	4.788	4.682	19.336	18.991	207	4.788	4.682
Denmark	20200823	18.9	4.506	4.335	13.466	17.561	189	4.506	4.335
Denmark	20200824	17.1	4.322	4.108	18.3	17.117	171	4.322	4.108
Denmark	20200825	16	4.208	3.964	14.502	16.253	160	4.208	3.964
Denmark	20200826	17.2	4.107	3.838	9.841	15.439	172	4.107	3.838
Denmark	20200827	17.3	3.91	3.6	15.538	14.774	173	3.91	3.6
Denmark	20200828	15.8	3.866	3.543	12.603	14.798	158	3.866	3.543
Denmark	20200829	17.2	3.565	3.186	13.639	13.984	172	3.565	3.186
Denmark	20200830	18.1	3.526	3.137	19.336	14.823	181	3.526	3.137
Denmark	20200831	16.1	3.66	3.287	16.229	14.527	161	3.66	3.287
Denmark	20200901	16.2	3.685	3.311	17.092	14.897	162	3.685	3.311
Denmark	20200902	16.4	3.527	3.126	19.164	16.229	164	3.527	3.126
Denmark	20200903	16.8	3.792	3.424	31.076	18.448	168	3.792	3.424
Denmark	20200904	17.4	3.656	3.263	30.04	20.939	174	3.656	3.263
Denmark	20200905	16.3	3.443	3.017	32.63	23.652	163	3.443	3.017
Denmark	20200906	15.5	3.297	2.849	25.379	24.516	155	3.297	2.849
Denmark	20200907	15.5	3.372	2.93	39.709	27.87	155	3.372	2.93
Denmark	20200908	16.6	3.991	3.618	42.126	31.446	166	3.991	3.618
Denmark	20200909	16.7	3.977	3.595	43.507	34.924	167	3.977	3.595
Denmark	20200910	14.9	3.456	3.01	54.729	38.303	149	3.456	3.01
Denmark	20200911	14.2	3.611	3.177	50.585	41.238	142	3.611	3.177
Denmark	20200912	16.1	3.452	2.996	59.218	45.036	161	3.452	2.996
Denmark	20200913	16.4	3.709	3.272	58.354	49.747	164	3.709	3.272
Denmark	20200914	17.3	3.294	2.815	59.908	52.632	173	3.294	2.815
Denmark	20200915	20.4	3.458	2.988	58.527	54.975	204	3.458	2.988
Denmark	20200916	17.8	3.334	2.849	0	48.76	178	3.334	2.849
Denmark	20200917	13.6	3.501	3.023	142.088	61.24	136	3.501	3.023
Denmark	20200918	13.9	3.465	2.979	78.554	65.235	139	3.465	2.979
Denmark	20200919	14.2	3.113	2.601	101.861	71.327	142	3.113	2.601
Denmark	20200920	14.1	3.064	2.544	81.489	74.632	141	3.064	2.544
Denmark	20200921	13.7	3.017	2.492	72.684	76.457	137	3.017	2.492
Denmark	20200922	17	2.904	2.37	84.079	80.108	170	2.904	2.37
Denmark	20200923	18.5	2.506	1.954	96.854	93.944	185	2.506	1.954
Denmark	20200924	16.3	2.341	1.784	97.2	87.531	163	2.341	1.784
Denmark	20200925	15.7	2.333	1.774	117.572	93.105	157	2.333	1.774
Denmark	20200926	15.5	2.319	1.759	107.213	93.87	155	2.319	1.759
Denmark	20200927	16.7	2.385	1.826	73.202	92.686	167	2.385	1.826
Denmark	20200928	13.8	2.41	1.85	75.101	93.031	138	2.41	1.85
Denmark	20200929	14.3	2.263	1.701	68.195	90.762	143	2.263	1.701
Denmark	20200930	14.3	2.248	1.686	92.883	90.195	143	2.248	1.686
Denmark	20201001	15.3	2.197	1.634	69.576	86.249	153	2.197	1.634
Denmark	20201002	15.7	1.934	1.375	92.538	82.673	157	1.934	1.375
Denmark	20201003	15.6	1.998	1.438	64.052	76.507	156	1.998	1.438
Denmark	20201004	14.6	1.847	1.291	65.433	75.397	146	1.847	1.291
Denmark	20201005	13.8	1.682	1.134	65.26	73.991	138	1.682	1.134
Denmark	20201006	13.5	1.64	1.095	55.592	72.191	135	1.64	1.095
Denmark	20201007	13.3	1.758	1.209	57.491	67.135	133	1.758	1.209
Denmark	20201008	12.9	1.721	1.174	77.173	68.22	129	1.721	1.174
Denmark	20201009	12.8	1.585	1.047	83.388	66.913	128	1.585	1.047
Denmark	20201010	11.5	1.401	0.878	76.655	68.713	115	1.401	0.878
Denmark	20201011	10.1	1.234	0.725	58.7	67.751	101	1.234	0.725
Denmark	20201012	10.6	1.328	0.814	67.159	68.022	106	1.328	0.814
Denmark	20201013	11.6	1.449	0.928	50.067	67.233	116	1.449	0.928
Denmark	20201014	11.4	1.405	0.889	85.114	71.179	114	1.405	0.889
Denmark	20201015	10.3	1.374	0.862	74.583	70.809	103	1.374	0.862
Denmark	20201016	10.3	1.307	0.804	72.511	69.256	103	1.307	0.804
Denmark	20201017	10.1	1.302	0.802	86.496	70.661	101	1.302	0.802
Denmark	20201018	10.1	1.214	0.726	78.209	73.448	101	1.214	0.726
Denmark	20201019	9.7	1.135	0.658	78.036	75.002	97	1.135	0.658
Denmark	20201020	10.1	1.186	0.705	91.848	80.971	101	1.186	0.705
Denmark	20201021	12.2	1.152	0.677	108.767	84.35	122	1.152	0.677
Denmark	20201022	14.1	1.092	0.628	131.729	92.514	141	1.092	0.628
Denmark	20201023	12.4	1.012	0.561	148.303	103.341	124	1.012	0.561
Denmark	20201024	12.4	1.003	0.556	136.218	110.444	124	1.003	0.556
Denmark	20201025	13.4	0.988	0.546	163.15	122.579	134	0.988	0.546
Denmark	20201026	11.6	0.876	0.454	182.314	137.475	116	0.876	0.454
Denmark	20201027	10.6	0.868	0.45	129.312	142.827	106	0.868	0.45
Denmark	20201028	10.5	0.918	0.494	175.581	152.372	105	0.918	0.494
Denmark	20201029	10.3	0.751	0.359	148.475	154.765	103	0.751	0.359
Denmark	20201030	9.9	0.767	0.375	205.621	162.953	99	0.767	0.375
Denmark	20201031	10.8	0.815	0.417	194.572	171.289	108	0.815	0.417
Denmark	20201101	11.8	0.762	0.376	163.668	171.363	118	0.762	0.376
Denmark	20201102	15.2	0.767	0.382	162.632	168.552	152	0.767	0.382
Denmark	20201103	11.7	0.715	0.344	233.59	183.449	117	0.715	0.344
Denmark	20201104	10.4	0.609	0.263	161.597	181.451	104	0.609	0.263
Denmark	20201105	11.1	0.652	0.299	211.146	190.404	111	0.652	0.299
Denmark	20201106	11.6	0.741	0.37	246.366	196.224	116	0.741	0.37
Denmark	20201107	10.1	0.675	0.321	181.278	194.325	101	0.675	0.321
Denmark	20201108	9.6	0.59	0.258	154.173	192.969	96	0.59	0.258
Denmark	20201109	9.3	0.576	0.25	133.11	188.751	93	0.576	0.25
Denmark	20201110	7.8	0.563	0.242	184.041	181.673	78	0.563	0.242
Denmark	20201111	6.6	0.535	0.224	171.61	183.103	66	0.535	0.224
Denmark	20201112	6.9	0.54	0.229	174.718	177.899	69	0.54	0.229
Denmark	20201113	8.8	0.496	0.199	179.034	168.28	88	0.496	0.199
Denmark	20201114	9.8	0.482	0.191	186.112	168.971	98	0.482	0.191
Denmark	20201115	11.2	0.482	0.193	182.832	173.065	112	0.482	0.193
Denmark	20201116	9.9	0.482	0.195	206.312	183.523	99	0.482	0.195
Denmark	20201117	10.8	0.511	0.217	210.628	187.321	108	0.511	0.217
Denmark	20201118	11.1	0.525	0.229	217.016	193.807	111	0.525	0.229
Denmark	20201119	9.4	0.416	0.153	223.922	200.836	94	0.416	0.153
Denmark	20201120	6.7	0.416	0.155	217.016	206.263	67	0.416	0.155
Denmark	20201121	7.3	0.429	0.165	219.951	211.097	73	0.429	0.165
Denmark	20201122	9.6	0.392	0.142	146.922	205.967	96	0.392	0.142
Denmark	20201123	8.8	0.353	0.116	201.823	205.325	88	0.353	0.116
Denmark	20201124	8.8	0.392	0.144	236.007	208.951	88	0.392	0.144
Denmark	20201125	7.6	0.371	0.132	204.24	207.126	76	0.371	0.132
Denmark	20201126	8	0.342	0.113	205.621	204.511	80	0.342	0.113
Denmark	20201127	5.5	0.34	0.113	228.411	206.139	55	0.34	0.113
Denmark	20201128	5.7	0.326	0.105	282.794	215.117	57	0.326	0.105
Denmark	20201129	5.1	0.326	0.106	172.301	218.742	51	0.326	0.106
Denmark	20201130	3.4	0.314	0.099	195.09	217.78	34	0.314	0.099
Denmark	20201201	4.3	0.293	0.087	253.444	220.271	43	0.293	0.087
Denmark	20201202	3.7	0.292	0.087	273.816	230.211	37	0.292	0.087
Denmark	20201203	0.9	0.279	0.08	277.442	240.471	9	0.279	0.08
Denmark	20201204	3.6	0.281	0.082	276.751	247.377	36	0.281	0.082
Denmark	20201205	6.6	0.276	0.08	365.319	259.166	66	0.276	0.08
Denmark	20201206	7.7	0.26	0.07	301.958	277.689	77	0.26	0.07
Denmark	20201207	6.1	0.281	0.084	353.233	300.281	61	0.281	0.084
Denmark	20201208	4.3	0.31	0.104	372.052	317.224	43	0.31	0.104
Denmark	20201209	3.8	0.276	0.082	442.491	341.321	38	0.276	0.082
Denmark	20201210	1.8	0.268	0.078	540.727	378.933	18	0.268	0.078
Denmark	20201211	1.4	0.264	0.076	531.059	415.263	14	0.264	0.076
Denmark	20201212	4.7	0.274	0.083	614.101	450.803	47	0.274	0.083
Denmark	20201213	4.6	0.262	0.076	456.648	472.902	46	0.262	0.076
Denmark	20201214	4.8	0.281	0.088	576.119	504.743	48	0.281	0.088
Denmark	20201215	6.2	0.283	0.09	516.902	525.435	62	0.283	0.09
Denmark	20201216	7.1	0.269	0.082	637.754	553.33	71	0.269	0.082
Denmark	20201217	6.8	0.259	0.076	696.799	575.626	68	0.259	0.076
Denmark	20201218	7.2	0.266	0.081	778.288	610.944	72	0.266	0.081
Denmark	20201219	5.1	0.275	0.086	568.005	604.359	51	0.275	0.086
Denmark	20201220	5.3	0.256	0.074	489.451	609.045	53	0.256	0.074

## Sheet: Estonia
Country	Date	TAVG	UV_Avg	UVDVF_Avg	Daily_new_cases_per_million	7-days avg of daily new cases	TAVG_EN000026029	TAVG_EN000026038	TAVG_EN000026242	uv_Tallinn_Estonia	UVD	uv_Tartu_Estonia	UVD
Estonia	20200301	2.03333	0.9	0.452	0	0	23	17	21	0.805	0.397	0.995	0.507
Estonia	20200302	3.36667	0.849	0.402	0	0	34	31	36	0.76	0.353	0.938	0.451
Estonia	20200303	2.4	0.9075	0.45	0.754	0.215	25	21	26	0.798	0.382	1.017	0.518
Estonia	20200304	3.16667	0.9265	0.462	0	0.215	32	26	37	0.804	0.382	1.049	0.542
Estonia	20200305	3.13333	1.044	0.5655	0.754	0.215	32	31	31	0.936	0.499	1.152	0.632
Estonia	20200306	2.06667	1.0125	0.532	5.277	0.969	24	18	20	0.89	0.452	1.135	0.612
Estonia	20200307	1.83333	0.9695	0.487	0	0.969	25	16	14	0.841	0.401	1.098	0.573
Estonia	20200308	2	1.0155	0.525	0	0.969	22	14	24	0.944	0.493	1.087	0.557
Estonia	20200309	4.1	1.101	0.6005	0	0.969	45	43	35	1.025	0.564	1.177	0.637
Estonia	20200310	4	1.0905	0.5855	1.508	1.077	41	38	41	0.97	0.507	1.211	0.664
Estonia	20200311	4	1.301	0.7835	3.015	1.508	39	38	43	1.166	0.691	1.436	0.876
Estonia	20200312	4.43333	1.248	0.7285	0	1.4	44	43	46	1.105	0.628	1.391	0.829
Estonia	20200313	1.93333	1.1615	0.639	47.492	7.431	19	17	22	1.065	0.583	1.258	0.695
Estonia	20200314	-1.16667	1.1265	0.6	27.138	11.308	-4	-11	-20	1.039	0.553	1.214	0.647
Estonia	20200315	1.23333	1.338	0.803	42.215	17.338	23	12	2	1.227	0.733	1.449	0.873
Estonia	20200316	2.93333	1.321	0.783	25.631	21	36	26	26	1.204	0.706	1.438	0.86
Estonia	20200317	2.76667	1.579	1.039	15.077	22.938	33	23	27	1.449	0.948	1.709	1.13
Estonia	20200318	5.3	1.6615	1.1215	24.877	26.061	49	52	58	1.508	1.006	1.815	1.237
Estonia	20200319	4.03333	1.3435	0.7965	6.785	27.031	37	37	47	1.233	0.723	1.454	0.87
Estonia	20200320	1.43333	1.419	0.8705	12.061	21.969	18	12	13	1.291	0.778	1.547	0.963
Estonia	20200321	-1.23333	1.412	0.8605	17.338	20.569	-6	-16	-15	1.303	0.787	1.521	0.934
Estonia	20200322	-1.43333	1.5005	0.9485	15.077	16.692	1	-22	-22	1.355	0.836	1.646	1.061
Estonia	20200323	-0.3	1.498	0.9435	19.6	15.831	7	-2	-14	1.397	0.876	1.599	1.011
Estonia	20200324	2.36667	1.726	1.1795	12.815	15.508	29	29	13	1.607	1.092	1.845	1.267
Estonia	20200325	5.2	1.9535	1.4185	26.384	15.723	53	56	47	1.847	1.343	2.06	1.494
Estonia	20200326	5.23333	2.05	1.5215	101.015	29.184	49	59	49	1.871	1.368	2.229	1.675
Estonia	20200327	4.9	2.0075	1.4765	27.892	31.446	47	42	58	1.86	1.355	2.155	1.598
Estonia	20200328	5.4	1.86	1.3175	52.769	36.507	41	52	69	1.742	1.226	1.978	1.409
Estonia	20200329	0.5	1.8375	1.2925	25.631	38.015	4	3	8	1.674	1.15	2.001	1.435
Estonia	20200330	-1.63333	1.9835	1.45	27.138	39.092	-9	-25	-15	1.873	1.364	2.094	1.536
Estonia	20200331	-0.433333	2.3235	1.823	22.615	40.492	6	-9	-10	2.212	1.735	2.435	1.911
Estonia	20200401	3.06667	2.3415	1.844	25.631	40.384	31	28	33	2.21	1.732	2.473	1.956
Estonia	20200402	4.66667	2.42	1.933	59.553	34.461	45	48	47	2.236	1.762	2.604	2.104
Estonia	20200403	2.33333	2.061	1.5345	77.646	41.569	26	19	25	1.876	1.36	2.246	1.709
Estonia	20200404	2.63333	2.21	1.7015	58.8	42.431	33	22	24	2.209	1.731	2.211	1.672
Estonia	20200405	2.63333	2.6205	2.1655	43.723	45.015	32	17	30	2.68	2.263	2.561	2.068
Estonia	20200406	6.56667	3.318	2.9625	8.292	42.323	65	71	61	3.219	2.881	3.417	3.044
Estonia	20200407	9.46667	2.977	2.5785	30.907	43.507	79	93	112	2.81	2.417	3.144	2.74
Estonia	20200408	7.8	2.6825	2.245	27.138	43.723	64	83	87	2.526	2.093	2.839	2.397
Estonia	20200409	5.63333	2.633	2.1915	16.585	37.584	47	53	69	2.593	2.172	2.673	2.211
Estonia	20200410	4.03333	2.914	2.5195	38.446	31.984	37	37	47	2.916	2.548	2.912	2.491
Estonia	20200411	3.5	3.221	2.8825	34.677	28.538	37	33	35	3.203	2.887	3.239	2.878
Estonia	20200412	4.93333	4.2255	4.0705	3.769	22.831	53	44	51	4.145	4.004	4.306	4.137
Estonia	20200413	4.2	3.589	3.328	17.338	24.123	33	36	57	3.314	3.028	3.864	3.628
Estonia	20200414	1.66667	3.3345	3.0345	30.907	24.123	23	18	9	3.265	2.975	3.404	3.094
Estonia	20200415	3.33333	2.8635	2.481	20.354	23.154	40	34	26	2.789	2.412	2.938	2.55
Estonia	20200416	3.63333	2.664	2.245	25.631	24.446	38	34	37	2.57	2.153	2.758	2.337
Estonia	20200417	4	2.927	2.561	18.846	21.646	42	44	34	2.894	2.542	2.96	2.58
Estonia	20200418	4.66667	3.2415	2.942	39.954	22.4	43	51	46	3.173	2.881	3.31	3.003
Estonia	20200419	4.73333	3.199	2.8935	12.061	23.584	46	53	43	3.146	2.851	3.252	2.936
Estonia	20200420	6.63333	3.4205	3.1665	5.277	21.861	60	77	62	3.385	3.146	3.456	3.187
Estonia	20200421	7.56667	3.511	3.2815	12.815	19.277	65	81	81	3.453	3.234	3.569	3.329
Estonia	20200422	7.3	3.052	2.7235	5.277	17.123	72	73	74	2.965	2.639	3.139	2.808
Estonia	20200423	7.1	2.9885	2.6485	24.877	17.015	60	75	78	2.874	2.529	3.103	2.768
Estonia	20200424	5.9	3.202	2.9135	9.8	15.723	54	62	61	3.13	2.846	3.274	2.981
Estonia	20200425	3.36667	3.143	2.8435	22.615	13.246	34	36	31	3.084	2.792	3.202	2.895
Estonia	20200426	5.03333	3.2815	3.0195	6.031	12.385	46	54	51	3.203	2.944	3.36	3.095
Estonia	20200427	4.6	3.3215	3.072	3.015	12.061	45	42	51	3.256	3.013	3.387	3.131
Estonia	20200428	2.7	3.5035	3.304	9.8	11.631	29	24	28	3.418	3.22	3.589	3.388
Estonia	20200429	3	3.576	3.4	4.523	11.523	37	23	30	3.438	3.25	3.714	3.55
Estonia	20200430	3.26667	3.627	3.469	17.338	10.446	39	28	31	3.576	3.429	3.678	3.509
Estonia	20200501	8.53333	3.853	3.7605	3.769	9.585	91	83	82	3.739	3.641	3.967	3.88
Estonia	20200502	10	3.6595	3.5195	3.769	6.892	79	106	115	3.572	3.433	3.747	3.606
Estonia	20200503	7.73333	3.6525	3.5155	0.754	6.138	53	77	102	3.573	3.439	3.732	3.592
Estonia	20200504	7.53333	3.5635	3.4065	2.262	6.031	58	69	99	3.507	3.358	3.62	3.455
Estonia	20200505	8.7	3.451	3.2655	6.031	5.492	66	91	104	3.378	3.195	3.524	3.336
Estonia	20200506	9.4	3.5325	3.374	1.508	5.062	69	94	119	3.465	3.311	3.6	3.437
Estonia	20200507	7	3.5625	3.417	5.277	3.338	60	69	81	3.525	3.393	3.6	3.441
Estonia	20200508	8.9	4.113	4.1365	3.769	3.338	86	93	88	4.001	4.017	4.225	4.256
Estonia	20200509	8.5	3.9895	3.982	6.031	3.662	68	85	102	3.918	3.915	4.061	4.049
Estonia	20200510	12.0667	3.891	3.8585	4.523	4.2	128	117	117	3.902	3.899	3.88	3.818
Estonia	20200511	6.53333	4.0795	4.111	1.508	4.092	51	57	88	3.977	4.003	4.182	4.219
Estonia	20200512	5.03333	3.829	3.7865	3.769	3.769	52	53	46	3.671	3.604	3.987	3.969
Estonia	20200513	4.33333	3.8475	3.815	3.769	4.092	42	36	52	3.695	3.639	4	3.991
Estonia	20200514	5.6	3.752	3.6935	5.277	4.092	57	59	52	3.617	3.54	3.887	3.847
Estonia	20200515	5.66667	3.9435	3.9525	6.031	4.415	53	55	62	3.846	3.849	4.041	4.056
Estonia	20200516	6.23333	3.9615	3.981	3.015	3.985	57	54	76	3.761	3.741	4.162	4.221
Estonia	20200517	5.63333	4.1335	4.2155	3.015	3.769	61	52	56	3.95	3.998	4.317	4.433
Estonia	20200518	6.36667	3.7465	3.704	7.538	4.631	63	62	66	3.742	3.723	3.751	3.685
Estonia	20200519	6.93333	3.9925	4.037	5.277	4.846	71	74	63	3.84	3.859	4.145	4.215
Estonia	20200520	7.06667	3.8645	3.8705	2.262	4.631	71	77	64	3.809	3.822	3.92	3.919
Estonia	20200521	7.86667	4.2705	4.422	4.523	4.523	82	97	57	4.172	4.319	4.369	4.525
Estonia	20200522	9.33333	4.299	4.466	5.277	4.415	88	99	93	4.251	4.43	4.347	4.502
Estonia	20200523	11.5333	4.6705	4.976	10.554	5.492	116	123	107	4.633	4.957	4.708	4.995
Estonia	20200524	11.1333	4.6185	4.911	1.508	5.277	99	107	128	4.556	4.857	4.681	4.965
Estonia	20200525	12.5333	4.5305	4.797	0.754	4.308	109	136	131	4.415	4.671	4.646	4.923
Estonia	20200526	12.9333	4.715	5.055	7.538	4.631	106	140	142	4.644	4.991	4.786	5.119
Estonia	20200527	13.1	5.1155	5.609	4.523	4.954	113	136	144	4.997	5.482	5.234	5.736
Estonia	20200528	11.7	4.791	5.1695	8.292	5.492	103	124	124	4.553	4.877	5.029	5.462
Estonia	20200529	11.9333	4.942	5.384	6.031	5.6	104	127	127	4.872	5.323	5.012	5.445
Estonia	20200530	13.6333	5.372	5.981	4.523	4.738	123	145	141	5.168	5.737	5.576	6.225
Estonia	20200531	13.3333	5.444	6.088	3.015	4.954	122	140	138	5.305	5.934	5.583	6.242
Estonia	20200601	11.3333	5.175	5.723	0.754	4.954	118	117	105	5.162	5.742	5.188	5.704
Estonia	20200602	11.4333	4.8985	5.346	0	3.877	107	117	119	4.953	5.457	4.844	5.235
Estonia	20200603	12.5	5.243	5.827	7.538	4.308	109	132	134	4.939	5.442	5.547	6.212
Estonia	20200604	12.0333	5.1615	5.72	7.538	4.2	107	129	125	5.109	5.684	5.214	5.756
Estonia	20200605	14.1	5.0835	5.6155	15.077	5.492	128	149	146	4.98	5.508	5.187	5.723
Estonia	20200606	14.3	5.353	5.9955	15.831	7.108	137	139	153	5.193	5.811	5.513	6.18
Estonia	20200607	16.2	5.8625	6.7125	6.031	7.538	153	157	176	5.653	6.462	6.072	6.963
Estonia	20200608	16.2333	5.7375	6.543	0.754	7.538	125	156	206	5.693	6.522	5.782	6.564
Estonia	20200609	14.8333	5.675	6.4605	5.277	8.292	127	135	183	5.627	6.435	5.723	6.486
Estonia	20200610	16.4333	5.805	6.646	8.292	8.4	149	173	171	5.623	6.433	5.987	6.859
Estonia	20200611	16.1	5.93	6.825	5.277	8.077	138	171	174	5.791	6.673	6.069	6.977
Estonia	20200612	15.3333	6.3125	7.366	3.769	6.461	128	163	169	6.099	7.112	6.526	7.62
Estonia	20200613	15.5333	5.8325	6.6965	2.262	4.523	123	174	169	5.969	6.931	5.696	6.462
Estonia	20200614	15.5667	5.9395	6.849	0	3.662	123	169	175	5.885	6.816	5.994	6.882
Estonia	20200615	17.5667	6.0555	7.0145	0.754	3.662	146	193	188	5.938	6.894	6.173	7.135
Estonia	20200616	17.4667	6.0385	6.9925	0.754	3.015	147	181	196	5.906	6.851	6.171	7.134
Estonia	20200617	18.8	6.145	7.145	1.508	2.046	154	193	217	6.071	7.085	6.219	7.205
Estonia	20200618	19.4	6.088	7.066	0	1.292	152	179	251	6.02	7.015	6.156	7.117
Estonia	20200619	20.7	6.0965	7.0785	1.508	0.969	174	211	236	5.956	6.926	6.237	7.231
Estonia	20200620	16.8333	6.0625	7.0315	1.508	0.862	144	184	177	5.904	6.853	6.221	7.21
Estonia	20200621	15.2667	5.752	6.595	0	0.862	123	162	173	5.711	6.581	5.793	6.609
Estonia	20200622	16.5	5.545	6.304	0	0.754	136	173	186	5.569	6.38	5.521	6.228
Estonia	20200623	18.6667	5.74	6.5775	0.754	0.754	172	190	198	5.685	6.542	5.795	6.613
Estonia	20200624	19.5333	5.822	6.6925	0.754	0.646	175	201	210	5.853	6.78	5.791	6.605
Estonia	20200625	20.3333	6.2	7.223	0.754	0.754	182	207	221	6.118	7.154	6.282	7.292
Estonia	20200626	21.7333	6.306	7.371	1.508	0.754	203	217	232	6.192	7.257	6.42	7.485
Estonia	20200627	23.3667	6.3025	7.3635	0	0.538	224	237	240	6.16	7.209	6.445	7.518
Estonia	20200628	22.0667	6.2845	7.3355	0.754	0.646	203	226	233	6.196	7.256	6.373	7.415
Estonia	20200629	18.7	6.717	7.9405	0	0.646	167	191	203	6.585	7.803	6.849	8.078
Estonia	20200630	15.6333	5.585	6.3465	1.508	0.754	151	155	163	5.509	6.281	5.661	6.412
Estonia	20200701	15.0667	5.189	5.7885	0	0.646	150	149	153	5.071	5.662	5.307	5.915
Estonia	20200702	16.7333	5.3115	5.958	0.754	0.646	161	163	178	5.26	5.925	5.363	5.991
Estonia	20200703	16.2333	5.2345	5.8465	0.754	0.538	152	163	172	5.07	5.655	5.399	6.038
Estonia	20200704	16	5.469	6.1705	1.508	0.754	156	152	172	5.29	5.96	5.648	6.381
Estonia	20200705	16.8	5.5595	6.293	0	0.646	161	167	176	5.463	6.199	5.656	6.387
Estonia	20200706	16.6333	5.714	6.502	0.754	0.754	162	163	174	5.328	6.004	6.1	7
Estonia	20200707	15.0333	5.449	6.1285	0.754	0.646	150	148	153	5.159	5.764	5.739	6.493
Estonia	20200708	14.0667	4.976	5.4665	6.031	1.508	151	133	138	4.799	5.257	5.153	5.676
Estonia	20200709	13.7333	4.7925	5.2085	6.031	2.262	142	132	138	4.665	5.067	4.92	5.35
Estonia	20200710	14.3333	4.98	5.4625	1.508	2.369	149	146	135	4.847	5.314	5.113	5.611
Estonia	20200711	14.6	5.296	5.8945	0.754	2.262	147	140	151	4.978	5.492	5.614	6.297
Estonia	20200712	15.2	4.9735	5.444	0	2.262	157	152	147	4.756	5.179	5.191	5.709
Estonia	20200713	15.0667	4.931	5.381	0	2.154	162	146	144	4.828	5.274	5.034	5.488
Estonia	20200714	15.9667	5.317	5.9065	0.754	2.154	176	155	148	5.233	5.828	5.401	5.985
Estonia	20200715	16.6667	5.458	6.0935	0.754	1.4	182	164	154	5.301	5.915	5.615	6.272
Estonia	20200716	18.1	5.4845	6.1225	0	0.538	188	188	167	5.334	5.954	5.635	6.291
Estonia	20200717	19.4333	5.143	5.648	3.015	0.754	198	198	187	5.045	5.55	5.241	5.746
Estonia	20200718	20.1667	5.3455	5.9185	0.754	0.754	206	198	201	5.288	5.877	5.403	5.96
Estonia	20200719	19.1	5.7565	6.472	0	0.754	178	196	199	5.635	6.346	5.878	6.598
Estonia	20200720	18.5667	5.455	6.052	0	0.754	159	197	201	5.372	5.977	5.538	6.127
Estonia	20200721	16.6333	5.334	5.879	0.754	0.754	148	177	174	5.179	5.706	5.489	6.052
Estonia	20200722	15.2667	4.9655	5.3725	2.262	0.969	153	159	146	4.941	5.374	4.99	5.371
Estonia	20200723	14.1333	4.743	5.0645	1.508	1.185	156	141	127	4.688	5.024	4.798	5.105
Estonia	20200724	15.3667	5.016	5.4255	0.754	0.862	183	140	138	4.936	5.353	5.096	5.498
Estonia	20200725	16.7	4.8735	5.226	3.769	1.292	192	156	153	4.892	5.285	4.855	5.167
Estonia	20200726	17.3333	4.94	5.3075	0.754	1.4	177	177	166	4.867	5.244	5.013	5.371
Estonia	20200727	18.3	5.182	5.623	0	1.4	168	194	187	5.067	5.504	5.297	5.742
Estonia	20200728	17.4667	5.095	5.498	3.015	1.723	155	180	189	4.98	5.38	5.21	5.616
Estonia	20200729	16.8	4.741	5.018	3.015	1.831	171	165	168	4.61	4.877	4.872	5.159
Estonia	20200730	15.5333	4.6675	4.9135	6.785	2.585	166	152	148	4.638	4.907	4.697	4.92
Estonia	20200731	16.8	4.909	5.2245	9.8	3.877	176	166	162	4.785	5.094	5.033	5.355
Estonia	20200801	15.6333	4.748	5.004	6.031	4.2	167	161	141	4.62	4.868	4.876	5.14
Estonia	20200802	16.5667	5.019	5.352	5.277	4.846	168	174	155	4.936	5.277	5.102	5.427
Estonia	20200803	17.1667	4.7465	4.9855	0.754	4.954	171	167	177	4.674	4.923	4.819	5.048
Estonia	20200804	17	4.886	5.159	8.292	5.708	177	156	177	4.716	4.97	5.056	5.348
Estonia	20200805	17.8667	4.6265	4.812	16.585	7.646	188	171	177	4.586	4.791	4.667	4.833
Estonia	20200806	18.2667	5.047	5.35	8.292	7.861	197	172	179	4.979	5.295	5.115	5.405
Estonia	20200807	19.6667	4.9445	5.2075	6.785	7.431	204	188	198	4.872	5.147	5.017	5.268
Estonia	20200808	20.0333	4.9805	5.244	10.554	8.077	187	196	218	4.88	5.147	5.081	5.341
Estonia	20200809	20	5.103	5.3915	3.769	7.861	173	210	217	4.976	5.261	5.23	5.522
Estonia	20200810	18.1667	4.812	5.008	4.523	8.4	168	189	188	4.752	4.963	4.872	5.053
Estonia	20200811	15.8333	4.621	4.754	6.785	8.185	161	165	149	4.582	4.735	4.66	4.773
Estonia	20200812	15.7	4.693	4.8365	5.277	6.569	167	158	146	4.631	4.789	4.755	4.884
Estonia	20200813	15.6	4.423	4.4845	0	5.385	188	147	133	4.352	4.424	4.494	4.545
Estonia	20200814	17.4	4.507	4.5825	2.262	4.738	195	164	163	4.416	4.497	4.598	4.668
Estonia	20200815	18.5	4.6955	4.8105	5.277	3.985	179	191	185	4.633	4.762	4.758	4.859
Estonia	20200816	19.7	4.608	4.691	4.523	4.092	184	203	204	4.542	4.638	4.674	4.744
Estonia	20200817	17.4667	4.5175	4.5675	1.508	3.662	189	173	162	4.478	4.547	4.557	4.588
Estonia	20200818	18	4.221	4.19	6.031	3.554	199	174	167	4.124	4.097	4.318	4.283
Estonia	20200819	18.4333	4.134	4.074	5.277	3.554	201	184	168	4.056	4.004	4.212	4.144
Estonia	20200820	18.2667	4.013	3.918	15.077	5.708	188	189	171	3.968	3.888	4.058	3.948
Estonia	20200821	18.9	4.0245	3.925	12.815	7.215	187	195	185	3.923	3.826	4.126	4.024
Estonia	20200822	17.0333	4.319	4.277	15.831	8.723	168	176	167	4.163	4.112	4.475	4.442
Estonia	20200823	17.6	4.1095	4.012	5.277	8.831	158	184	186	3.871	3.747	4.348	4.277
Estonia	20200824	16.5667	3.9035	3.754	2.262	8.938	163	167	167	3.712	3.546	4.095	3.962
Estonia	20200825	15.1333	3.707	3.5105	14.323	10.123	155	147	152	3.55	3.344	3.864	3.677
Estonia	20200826	14.8667	3.612	3.39	12.815	11.2	154	145	147	3.458	3.227	3.766	3.553
Estonia	20200827	13.5	3.53	3.2865	10.554	10.554	143	136	126	3.379	3.127	3.681	3.446
Estonia	20200828	13.8333	3.297	3.0045	13.569	10.661	150	136	129	3.181	2.887	3.413	3.122
Estonia	20200829	13.4667	3.27	2.9685	15.077	10.554	151	130	123	3.164	2.863	3.376	3.074
Estonia	20200830	15.2333	3.2525	2.9425	7.538	10.877	148	149	160	3.106	2.79	3.399	3.095
Estonia	20200831	14	3.16	2.831	1.508	10.769	147	141	132	2.959	2.615	3.361	3.047
Estonia	20200901	14.3667	3.0655	2.7165	15.077	10.877	163	133	135	2.917	2.562	3.214	2.871
Estonia	20200902	14.6333	3.478	3.1915	15.077	11.2	156	136	147	3.298	3.002	3.658	3.381
Estonia	20200903	15.1	3.368	3.0585	19.6	12.492	145	159	149	3.252	2.943	3.484	3.174
Estonia	20200904	14.7667	3.206	2.8665	11.308	12.169	138	152	153	3.091	2.752	3.321	2.981
Estonia	20200905	14.7333	3.1025	2.744	26.384	13.785	133	148	161	2.934	2.569	3.271	2.919
Estonia	20200906	13.6667	2.9315	2.5455	18.846	15.4	133	134	143	2.824	2.44	3.039	2.651
Estonia	20200907	13.2667	2.6895	2.2685	12.061	16.908	149	117	132	2.559	2.137	2.82	2.4
Estonia	20200908	12.7333	2.795	2.385	24.123	18.2	139	121	122	2.698	2.292	2.892	2.478
Estonia	20200909	14.0667	3.169	2.801	15.831	18.308	138	142	142	2.98	2.605	3.358	2.997
Estonia	20200910	13.2	2.5025	2.054	11.308	17.123	138	134	124	2.399	1.954	2.606	2.154
Estonia	20200911	12.7667	2.63	2.194	24.123	18.954	146	122	115	2.521	2.088	2.739	2.3
Estonia	20200912	14.0667	2.858	2.4425	17.338	17.661	149	135	138	2.799	2.392	2.917	2.493
Estonia	20200913	13.3667	2.359	1.8925	15.831	17.231	131	133	137	2.271	1.81	2.447	1.975
Estonia	20200914	15.0333	2.758	2.3265	16.585	17.877	152	147	152	2.669	2.243	2.847	2.41
Estonia	20200915	12.4	2.8205	2.391	18.092	17.015	113	129	130	2.751	2.329	2.89	2.453
Estonia	20200916	15.1	2.7385	2.299	25.631	18.415	124	154	175	2.604	2.167	2.873	2.431
Estonia	20200917	10.8	2.1235	1.6375	16.585	19.169	127	104	93	2.084	1.608	2.163	1.667
Estonia	20200918	12.0333	2.6085	2.154	27.138	19.6	136	118	107	2.537	2.09	2.68	2.218
Estonia	20200919	12.4333	2.2	1.7185	45.984	23.692	140	121	112	2.135	1.662	2.265	1.775
Estonia	20200920	11.6	2.2565	1.7775	36.938	26.708	133	113	102	2.176	1.704	2.337	1.851
Estonia	20200921	13.9667	2.4415	1.97	12.815	26.169	151	133	135	2.344	1.879	2.539	2.061
Estonia	20200922	14.6	2.457	1.984	26.384	27.354	175	125	138	2.38	1.915	2.534	2.053
Estonia	20200923	15.4333	2.1485	1.662	42.969	29.831	162	145	156	2.052	1.573	2.245	1.751
Estonia	20200924	17.6333	1.978	1.4865	32.415	32.092	189	171	169	1.922	1.439	2.034	1.534
Estonia	20200925	16.2	1.9875	1.496	31.661	32.738	161	167	158	1.931	1.448	2.044	1.544
Estonia	20200926	15.8	2.028	1.537	35.431	31.231	144	169	161	1.955	1.472	2.101	1.602
Estonia	20200927	14.5333	2.0685	1.5775	26.384	29.723	128	161	147	1.964	1.481	2.173	1.674
Estonia	20200928	12.8667	1.918	1.4255	50.507	35.107	130	134	122	1.805	1.321	2.031	1.53
Estonia	20200929	12.9	1.895	1.4025	36.184	36.507	132	126	129	1.783	1.3	2.007	1.505
Estonia	20200930	12.8333	1.786	1.2945	42.215	36.4	132	122	131	1.718	1.235	1.854	1.354
Estonia	20201001	11.9333	1.673	1.184	59.553	40.277	132	119	107	1.622	1.142	1.724	1.226
Estonia	20201002	12.0333	1.6075	1.121	42.969	41.892	129	122	110	1.524	1.047	1.691	1.195
Estonia	20201003	13.5333	1.5545	1.0705	52.769	44.369	151	126	129	1.499	1.024	1.61	1.117
Estonia	20201004	13.3333	1.586	1.102	22.615	43.83	142	127	131	1.511	1.037	1.661	1.167
Estonia	20201005	14.9333	1.4825	1.004	7.538	37.692	130	155	163	1.43	0.961	1.535	1.047
Estonia	20201006	13.4333	1.381	0.909	31.661	37.046	129	140	134	1.33	0.868	1.432	0.95
Estonia	20201007	12.2	1.4185	0.946	42.215	37.046	116	124	126	1.367	0.904	1.47	0.988
Estonia	20201008	12.0667	1.348	0.881	33.923	33.384	109	128	125	1.291	0.834	1.405	0.928
Estonia	20201009	11.1	1.2955	0.8345	36.938	32.523	106	111	116	1.216	0.767	1.375	0.902
Estonia	20201010	9.76667	1.177	0.7265	27.892	28.969	98	101	94	1.112	0.673	1.242	0.78
Estonia	20201011	10.1667	1.0985	0.6575	14.323	27.784	96	102	107	1.043	0.613	1.154	0.702
Estonia	20201012	9.63333	1.0095	0.5795	13.569	28.646	94	94	101	0.966	0.547	1.053	0.612
Estonia	20201013	7.9	1.04	0.6095	18.846	26.815	75	91	71	1.009	0.587	1.071	0.632
Estonia	20201014	7.33333	1.058	0.6285	29.4	24.984	67	90	63	1.002	0.584	1.114	0.673
Estonia	20201015	6.73333	1.009	0.5875	24.877	23.692	68	72	62	0.977	0.565	1.041	0.61
Estonia	20201016	5.26667	0.942	0.5305	27.892	22.4	62	59	37	0.91	0.508	0.974	0.553
Estonia	20201017	5.1	0.949	0.539	26.384	22.184	51	59	43	0.922	0.521	0.976	0.557
Estonia	20201018	4.13333	0.834	0.4425	19.6	22.938	41	50	33	0.796	0.415	0.872	0.47
Estonia	20201019	4.13333	0.7865	0.4045	5.277	21.754	63	33	28	0.764	0.391	0.809	0.418
Estonia	20201020	4.9	0.745	0.3725	31.661	23.584	106	28	13	0.722	0.359	0.768	0.386
Estonia	20201021	6.36667	0.779	0.404	33.169	24.123	93	51	47	0.745	0.381	0.813	0.427
Estonia	20201022	9.23333	0.7785	0.406	57.292	28.754	76	102	99	0.739	0.378	0.818	0.434
Estonia	20201023	9.26667	0.729	0.368	39.954	30.477	88	89	101	0.685	0.337	0.773	0.399
Estonia	20201024	7.6	0.707	0.352	38.446	32.2	103	57	68	0.669	0.326	0.745	0.378
Estonia	20201025	9.03333	0.6915	0.342	45.23	35.861	112	78	81	0.653	0.316	0.73	0.368
Estonia	20201026	9.4	0.669	0.3265	12.815	36.938	94	97	91	0.621	0.292	0.717	0.361
Estonia	20201027	10.7	0.6605	0.322	27.892	36.4	93	113	115	0.626	0.299	0.695	0.345
Estonia	20201028	8.03333	0.6415	0.3095	94.23	45.123	70	92	79	0.606	0.286	0.677	0.333
Estonia	20201029	8.53333	0.6295	0.3025	61.061	45.661	64	95	97	0.589	0.275	0.67	0.33
Estonia	20201030	7.8	0.548	0.2405	75.384	50.723	76	69	89	0.519	0.223	0.577	0.258
Estonia	20201031	7.23333	0.5275	0.2275	101.015	59.661	81	60	76	0.492	0.205	0.563	0.25
Estonia	20201101	8.2	0.5265	0.229	60.307	61.815	109	74	63	0.506	0.218	0.547	0.24
Estonia	20201102	6.73333	0.4995	0.211	45.984	66.553	83	73	46	0.475	0.197	0.524	0.225
Estonia	20201103	9.93333	0.504	0.217	59.553	71.076	97	108	93	0.473	0.198	0.535	0.236
Estonia	20201104	8.76667	0.462	0.1875	156.799	80.015	108	76	79	0.432	0.17	0.492	0.205
Estonia	20201105	8.5	0.433	0.1685	98.753	85.399	97	79	79	0.415	0.16	0.451	0.177
Estonia	20201106	9.06667	0.4875	0.211	181.676	100.584	74	107	91	0.463	0.197	0.512	0.225
Estonia	20201107	8.4	0.497	0.2195	171.876	110.707	78	88	86	0.463	0.199	0.531	0.24
Estonia	20201108	6.3	0.4025	0.153	144.738	122.768	67	67	55	0.373	0.136	0.432	0.17
Estonia	20201109	5.36667	0.384	0.142	94.23	129.661	76	54	31	0.357	0.127	0.411	0.157
Estonia	20201110	4.53333	0.3765	0.139	94.984	134.722	51	53	32	0.349	0.124	0.404	0.154
Estonia	20201111	4.93333	0.37	0.136	99.507	126.538	38	67	43	0.345	0.123	0.395	0.149
Estonia	20201112	3.73333	0.3535	0.1265	281.183	152.599	27	47	38	0.333	0.116	0.374	0.137
Estonia	20201113	2.4	0.3335	0.1145	201.276	155.399	20	36	16	0.313	0.105	0.354	0.124
Estonia	20201114	2.43333	0.3285	0.113	199.014	159.276	38	23	12	0.31	0.104	0.347	0.122
Estonia	20201115	3	0.3265	0.1135	169.614	162.83	61	19	10	0.308	0.105	0.345	0.122
Estonia	20201116	5.23333	0.3125	0.106	159.061	172.091	101	32	24	0.293	0.097	0.332	0.115
Estonia	20201117	5.53333	0.317	0.1105	139.461	178.445	87	52	27	0.295	0.1	0.339	0.121
Estonia	20201118	7.63333	0.3065	0.105	204.291	193.414	43	101	85	0.286	0.095	0.327	0.115
Estonia	20201119	7.36667	0.2955	0.099	309.829	197.506	42	87	92	0.272	0.087	0.319	0.111
Estonia	20201120	3.96667	0.2545	0.074	272.137	207.629	81	23	15	0.233	0.064	0.276	0.084
Estonia	20201121	3.56667	0.271	0.086	225.399	211.399	72	28	7	0.253	0.078	0.289	0.094
Estonia	20201122	5.36667	0.2275	0.06	263.091	224.752	59	60	42	0.212	0.054	0.243	0.066
Estonia	20201123	5.76667	0.2315	0.0635	174.891	227.014	61	60	52	0.216	0.057	0.247	0.07
Estonia	20201124	4.9	0.22	0.058	153.03	228.952	68	44	35	0.206	0.053	0.234	0.063
Estonia	20201125	3.93333	0.2365	0.0695	287.967	240.906	28	48	42	0.219	0.062	0.254	0.077
Estonia	20201126	5.03333	0.211	0.055	312.09	241.229	31	62	58	0.194	0.048	0.228	0.062
Estonia	20201127	1.4	0.2025	0.051	277.414	241.983	8	20	14	0.19	0.047	0.215	0.055
Estonia	20201128	1.26667	0.2035	0.0525	282.691	250.168	-1	23	16	0.189	0.047	0.218	0.058
Estonia	20201129	1.06667	0.195	0.048	266.86	250.706	28	-1	5	0.183	0.044	0.207	0.052
Estonia	20201130	-0.166667	0.193	0.0485	192.983	253.291	0	-4	-1	0.182	0.045	0.204	0.052
Estonia	20201201	0.6	0.1805	0.0415	142.476	251.783	-13	22	9	0.169	0.038	0.192	0.045
Estonia	20201202	-0.433333	0.1835	0.0445	393.505	266.86	9	-9	-13	0.172	0.041	0.195	0.048
Estonia	20201203	0.266667	0.175	0.0405	339.229	270.737	35	-14	-13	0.162	0.036	0.188	0.045
Estonia	20201204	1.46667	0.1755	0.041	354.305	281.721	32	7	5	0.16	0.035	0.191	0.047
Estonia	20201205	1.8	0.174	0.041	422.905	301.752	-1	29	26	0.16	0.036	0.188	0.046
Estonia	20201206	0.366667	0.1865	0.049	360.336	315.106	-33	27	17	0.17	0.042	0.203	0.056
Estonia	20201207	-2.66667	0.165	0.0375	186.953	314.244	-50	-6	-24	0.152	0.033	0.178	0.042
Estonia	20201208	-4.9	0.188	0.051	214.091	324.475	-49	-41	-57	0.171	0.044	0.205	0.058
Estonia	20201209	-5.26667	0.1875	0.0515	410.09	326.844	-37	-64	-57	0.171	0.045	0.204	0.058
Estonia	20201210	-4.06667	0.173	0.0435	410.09	336.967	-5	-60	-57	0.157	0.037	0.189	0.05
Estonia	20201211	-3.4	0.164	0.0385	269.875	324.906	-36	-42	-24	0.149	0.033	0.179	0.044
Estonia	20201212	-2.03333	0.1615	0.0375	570.658	346.013	-21	-11	-29	0.148	0.033	0.175	0.042
Estonia	20201213	-2.43333	0.1605	0.0375	257.814	331.367	3	-38	-38	0.147	0.033	0.174	0.042
Estonia	20201214	-0.566667	0.1595	0.0375	248.768	340.198	34	-27	-24	0.146	0.033	0.173	0.042
Estonia	20201215	0.966667	0.183	0.045	223.891	341.598	41	-5	-7	0.154	0.036	0.212	0.054
Estonia	20201216	2.6	0.18	0.044	444.013	346.444	44	22	12	0.151	0.035	0.209	0.053
Estonia	20201217	4.1	0.172	0.0395	552.566	366.798	56	31	36	0.145	0.032	0.199	0.047
Estonia	20201218	3	0.163	0.0345	493.012	398.674	36	31	23	0.138	0.028	0.188	0.041
Estonia	20201219	3.93333	0.178	0.0435	422.905	377.567	26	48	44	0.15	0.035	0.206	0.052
Estonia	20201220	2.35	0.178	0.0435	433.459	402.659		31	16	0.15	0.035	0.206	0.052

## Sheet: Finland
Country	Date	TAVG_all_Station	UV_Avg	UVDVF_Avg	Daily_new_cases_per_million	7-days avg of daily new cases	TAVG_FI000002401	TAVG_FI000002963	TAVG_FI000007501	UV_Helsinki	UVD	UV_Jokioinen	UVD	UV_Sodankyla	UVD
Finland	20200301	-7.4	0.644667	0.289667	0.541	0.129	-22	6	-206	0.769	0.374	0.775	0.363	0.39	0.132
Finland	20200302	-4.36667	0.632333	0.274	0	0.129	-31	27	-127	0.73	0.335	0.771	0.354	0.396	0.133
Finland	20200303	-6.5	0.655667	0.289333	0	0.129	-36	10	-169	0.742	0.341	0.767	0.346	0.458	0.181
Finland	20200304	-6.93333	0.671	0.298333	0	0.103	-28	9	-189	0.751	0.345	0.778	0.351	0.484	0.199
Finland	20200305	-1.3	0.754	0.370333	1.083	0.258	9	17	-65	0.892	0.47	0.917	0.473	0.453	0.168
Finland	20200306	-2.66667	0.703	0.318	0.541	0.335	-22	3	-61	0.815	0.394	0.826	0.385	0.468	0.175
Finland	20200307	-3.7	0.705	0.315	0	0.309	-37	-4	-70	0.792	0.369	0.844	0.396	0.479	0.18
Finland	20200308	-0.466667	0.808333	0.405667	1.444	0.438	-16	14	-12	0.904	0.469	0.955	0.494	0.566	0.254
Finland	20200309	2.73333	0.874	0.462667	1.263	0.619	30	38	14	0.991	0.547	1.05	0.579	0.581	0.262
Finland	20200310	1.46667	0.817	0.404	1.805	0.877	17	32	-5	0.917	0.472	0.954	0.484	0.58	0.256
Finland	20200311	0	0.945333	0.521667	3.429	1.367	13	18	-31	1.086	0.63	1.112	0.629	0.638	0.306
Finland	20200312	0.666667	0.885667	0.46	0	1.212	3	23	-6	1.019	0.561	1.053	0.568	0.585	0.251
Finland	20200313	-3.8	0.863667	0.434	17.326	3.61	-22	-7	-85	0.991	0.53	1.006	0.518	0.594	0.254
Finland	20200314	-7.56667	0.871333	0.436	12.634	5.414	-60	-36	-131	0.977	0.512	1.012	0.518	0.625	0.278
Finland	20200315	-1.36667	1.00667	0.564333	3.429	5.698	-16	6	-31	1.157	0.686	1.197	0.695	0.666	0.312
Finland	20200316	-0.233333	1.01367	0.566667	5.956	6.368	2	20	-29	1.137	0.662	1.207	0.702	0.697	0.336
Finland	20200317	-0.766667	1.21367	0.762	7.941	7.245	-9	8	-22	1.365	0.886	1.444	0.936	0.832	0.464
Finland	20200318	1.66667	1.14467	0.690333	2.707	7.142	34	37	-21	1.379	0.897	1.36	0.851	0.695	0.323
Finland	20200319	-1.36667	1.043	0.582333	11.551	8.792	13	24	-78	1.159	0.67	1.214	0.7	0.756	0.377
Finland	20200320	-6.3	1.06233	0.598	9.024	7.606	-48	-15	-126	1.203	0.711	1.237	0.72	0.747	0.363
Finland	20200321	-6.06667	1.09867	0.631	13.175	7.683	-44	-31	-107	1.224	0.729	1.282	0.764	0.79	0.4
Finland	20200322	-3.06667	1.18667	0.717	18.59	9.849	-38	-23	-31	1.257	0.758	1.283	0.761	1.02	0.632
Finland	20200323	0.533333	1.18933	0.715333	13.356	10.906	7	12	-3	1.306	0.804	1.347	0.825	0.915	0.517
Finland	20200324	2.8	1.328	0.857	16.604	12.144	34	32	18	1.489	0.992	1.532	1.016	0.963	0.563
Finland	20200325	4.56667	1.48933	1.025	15.882	14.026	57	53	27	1.739	1.254	1.764	1.261	0.965	0.56
Finland	20200326	3.36667	1.468	0.999667	14.078	14.387	33	51	17	1.716	1.228	1.683	1.174	1.005	0.597
Finland	20200327	2.83333	1.48733	1.018	14.98	15.238	32	38	15	1.697	1.206	1.64	1.127	1.125	0.721
Finland	20200328	0.566667	1.46367	0.989	22.741	16.604	15	34	-32	1.652	1.154	1.643	1.129	1.096	0.684
Finland	20200329	-4.33333	1.404	0.922333	13.175	15.831	-41	-22	-67	1.548	1.04	1.553	1.031	1.111	0.696
Finland	20200330	-5.2	1.62667	1.16333	20.214	16.811	-51	-27	-78	1.749	1.256	1.724	1.215	1.407	1.019
Finland	20200331	-3.83333	1.96033	1.531	11.912	16.14	-43	-21	-51	2.077	1.614	2.115	1.645	1.689	1.334
Finland	20200401	-1.6	1.91033	1.47367	5.053	14.593	-11	21	-58	2.089	1.626	2.131	1.664	1.511	1.131
Finland	20200402	-2.43333	1.98067	1.55567	12.995	14.439	-15	31	-89	2.07	1.605	1.973	1.49	1.899	1.572
Finland	20200403	-3.46667	1.83767	1.396	17.507	14.8	-5	2	-101	1.741	1.237	1.853	1.356	1.919	1.595
Finland	20200404	-3.63333	2.15833	1.75733	48.189	18.435	-13	5	-101	2.201	1.752	2.287	1.846	1.987	1.674
Finland	20200405	-3.4	2.587	2.247	8.122	17.713	-17	12	-97	2.719	2.339	2.926	2.576	2.116	1.826
Finland	20200406	0.0333333	2.975	2.70233	44.94	21.245	-1	71	-69	3.107	2.786	3.119	2.804	2.699	2.517
Finland	20200407	4.4	2.49467	2.14767	23.824	22.947	60	74	-2	2.686	2.306	2.609	2.223	2.189	1.914
Finland	20200408	5.2	2.29367	1.918	32.306	26.84	61	61	34	2.378	1.954	2.345	1.922	2.158	1.878
Finland	20200409	1.83333	2.59533	2.274	21.297	28.026	27	46	-18	2.592	2.202	2.737	2.381	2.457	2.239
Finland	20200410	-1.36667	2.74533	2.452	29.599	29.754	-7	17	-51	2.923	2.59	2.904	2.582	2.409	2.184
Finland	20200411	-0.8	2.963	2.712	24.546	26.376	-5	24	-43	3.22	2.943	3.289	3.042	2.38	2.151
Finland	20200412	0.9	3.677	3.576	12.453	26.995	4	52	-29	4.029	3.906	3.828	3.69	3.174	3.132
Finland	20200413	0.6	2.865	2.61	16.243	22.895	9	14	-5	3.081	2.787	2.816	2.495	2.698	2.548
Finland	20200414	0.2	2.92167	2.681	17.507	21.993	-2	7	1	3.132	2.852	3.017	2.741	2.616	2.45
Finland	20200415	0.733333	2.46267	2.12833	13.717	19.337	-8	28	2	2.666	2.301	2.564	2.203	2.158	1.881
Finland	20200416	0.833333	2.354	2.002	23.824	19.698	13	17	-5	2.418	2.005	2.352	1.949	2.292	2.052
Finland	20200417	1.86667	2.76967	2.516	21.658	18.564	16	32	8	2.734	2.385	2.745	2.424	2.83	2.739
Finland	20200418	2.96667	2.97333	2.76767	34.653	20.008	30	44	15	3.094	2.822	2.978	2.71	2.848	2.771
Finland	20200419	4.16667	2.89067	2.666	18.409	20.859	39	56	30	3.059	2.783	3.028	2.774	2.585	2.441
Finland	20200420	5.93333	2.94933	2.73867	15.341	20.73	54	81	43	3.264	3.036	3.169	2.951	2.415	2.229
Finland	20200421	6.43333	2.91733	2.69967	26.35	21.993	74	90	29	3.325	3.115	3.215	3.012	2.212	1.972
Finland	20200422	5.4	2.61567	2.333	20.755	22.999	57	87	18	2.812	2.486	2.72	2.403	2.315	2.11
Finland	20200423	4.06667	2.532	2.22967	27.975	23.592	47	71	4	2.747	2.408	2.647	2.314	2.202	1.967
Finland	20200424	1.7	2.67933	2.413	20.034	23.36	20	49	-18	3.018	2.745	2.922	2.658	2.098	1.836
Finland	20200425	1.33333	2.69	2.432	14.439	20.472	16	23	1	2.962	2.678	2.887	2.617	2.221	2.001
Finland	20200426	1.8	2.71833	2.468	18.229	20.446	22	29	3	3.09	2.841	2.947	2.694	2.118	1.869
Finland	20200427	1.43333	2.84633	2.63867	21.477	21.323	17	38	-12	3.126	2.888	3.03	2.802	2.383	2.226
Finland	20200428	0.733333	2.87333	2.67167	8.122	18.719	14	19	-11	3.276	3.081	3.155	2.963	2.189	1.971
Finland	20200429	0.1	2.90733	2.72567	29.96	20.034	3	14	-14	3.191	2.976	3.031	2.808	2.5	2.393
Finland	20200430	0	3.03167	2.88267	16.063	18.332	-2	26	-24	3.494	3.366	3.353	3.224	2.248	2.058
Finland	20200501	3.23333	3.124	3.00767	10.107	16.914	33	60	4	3.592	3.495	3.428	3.324	2.352	2.204
Finland	20200502	6.63333	3.09333	2.98033	22.56	18.074	94	87	18	3.426	3.287	3.235	3.079	2.619	2.575
Finland	20200503	5.76667	3.117	3.01467	14.078	17.481	68	82	23	3.448	3.32	3.327	3.202	2.576	2.522
Finland	20200504	5.53333	3.052	2.93433	13.175	16.295	61	77	28	3.384	3.24	3.219	3.066	2.553	2.497
Finland	20200505	6.96667	2.984	2.851	15.341	17.326	76	93	40	3.276	3.103	3.108	2.925	2.568	2.525
Finland	20200506	5.56667	3.049	2.93833	29.058	17.197	60	78	29	3.37	3.229	3.273	3.144	2.504	2.442
Finland	20200507	4.96667	2.98267	2.85033	18.048	17.481	45	66	38	3.355	3.212	3.253	3.12	2.34	2.219
Finland	20200508	4.93333	3.286	3.257	11.731	17.713	54	72	22	3.795	3.792	3.601	3.583	2.462	2.396
Finland	20200509	3.96667	3.43867	3.46967	25.628	18.151	39	63	17	3.873	3.9	3.785	3.832	2.658	2.677
Finland	20200510	5.73333	3.44233	3.48167	14.8	18.254	79	96	-3	3.865	3.896	3.767	3.813	2.695	2.736
Finland	20200511	1.73333	3.23833	3.21033	3.971	16.94	16	23	13	3.762	3.764	3.463	3.413	2.49	2.454
Finland	20200512	2.73333	3.08567	3.00967	3.429	15.238	26	37	19	3.499	3.418	3.324	3.232	2.434	2.379
Finland	20200513	3.5	3.14567	3.10167	9.205	12.402	49	28	28	3.496	3.418	3.265	3.156	2.676	2.731
Finland	20200514	3.56667	3.20967	3.195	16.424	12.17	42	44	21	3.502	3.43	3.372	3.303	2.755	2.852
Finland	20200515	2.93333	3.31233	3.33933	14.98	12.634	20	44	24	3.662	3.648	3.476	3.447	2.799	2.923
Finland	20200516	2.53333	3.24033	3.241	10.468	10.468	27	26	23	3.602	3.571	3.476	3.451	2.643	2.701
Finland	20200517	3.6	3.28933	3.30767	11.009	9.927	45	34	29	3.723	3.738	3.573	3.585	2.572	2.6
Finland	20200518	4.66667	3.25	3.25567	5.956	10.21	56	51	33	3.624	3.609	3.63	3.667	2.496	2.491
Finland	20200519	4.43333	3.245	3.25533	3.429	10.21	47	49	37	3.652	3.651	3.492	3.483	2.591	2.632
Finland	20200520	5.96667	3.29233	3.32633	7.941	10.03	65	77	37	3.651	3.654	3.531	3.54	2.695	2.785
Finland	20200521	7.16667	3.51633	3.63967	9.024	8.973	81	89	45	3.992	4.121	3.727	3.812	2.83	2.986
Finland	20200522	9.53333	3.76567	3.99667	7.941	7.967	96	118	72	4.157	4.352	4.004	4.197	3.136	3.441
Finland	20200523	11.3667	4.10267	4.476	5.595	7.271	124	122	95	4.496	4.823	4.379	4.719	3.433	3.886
Finland	20200524	11.5667	4.109	4.491	1.985	5.982	121	109	117	4.461	4.781	4.428	4.794	3.438	3.898
Finland	20200525	12.8333	3.95233	4.27367	3.61	5.647	134	129	122	4.34	4.619	4.242	4.541	3.275	3.661
Finland	20200526	15.0333	4.06467	4.435	5.234	5.904	162	150	139	4.523	4.877	4.355	4.703	3.316	3.725
Finland	20200527	12.6333	4.23933	4.688	11.551	6.42	131	141	107	4.796	5.262	4.473	4.873	3.449	3.929
Finland	20200528	10.8667	3.83367	4.115	9.205	6.446	109	124	93	4.336	4.63	4.116	4.381	3.049	3.334
Finland	20200529	10.3333	4.25267	4.715	5.956	6.162	107	121	82	4.744	5.202	4.649	5.131	3.365	3.812
Finland	20200530	12.5333	4.48267	5.05433	9.024	6.652	133	153	90	4.976	5.531	4.766	5.3	3.706	4.332
Finland	20200531	14	4.67167	5.33467	5.956	7.219	147	168	105	5.092	5.7	4.968	5.59	3.955	4.714
Finland	20200601	15.7	4.64	5.29767	4.693	7.374	154	163	154	4.996	5.572	4.937	5.553	3.987	4.768
Finland	20200602	15.3667	4.67367	5.353	0.361	6.678	142	137	182	4.95	5.511	5.009	5.66	4.062	4.888
Finland	20200603	12.7333	4.434	5.02633	4.332	5.647	137	137	108	4.646	5.091	4.454	4.881	4.202	5.107
Finland	20200604	14.2333	4.63567	5.303	0	4.332	137	149	141	5.021	5.623	5.001	5.658	3.885	4.628
Finland	20200605	12.8333	4.452	5.05	5.414	4.254	126	136	123	4.784	5.293	4.626	5.132	3.946	4.725
Finland	20200606	13.3333	4.54267	5.171	4.151	3.558	134	123	143	5.086	5.723	4.869	5.48	3.673	4.31
Finland	20200607	12.7333	4.727	5.436	3.068	3.146	139	141	102	5.416	6.194	5.124	5.848	3.641	4.266
Finland	20200608	13.5	4.91133	5.707	3.61	2.991	142	142	121	5.604	6.465	5.346	6.167	3.784	4.489
Finland	20200609	14.7667	4.908	5.71333	4.332	3.558	157	164	122	5.478	6.291	5.284	6.084	3.962	4.765
Finland	20200610	15.4	4.88033	5.67633	2.707	3.326	165	178	119	5.485	6.305	5.221	5.998	3.935	4.726
Finland	20200611	15.7333	4.97733	5.81833	4.332	3.945	167	186	119	5.55	6.401	5.433	6.303	3.949	4.751
Finland	20200612	16.6333	5.23467	6.20233	1.624	3.403	179	180	140	5.824	6.794	5.589	6.531	4.291	5.282
Finland	20200613	18.9333	5.42167	6.483	2.527	3.171	184	186	198	5.9	6.906	5.829	6.877	4.536	5.666
Finland	20200614	19.7333	5.373	6.40867	3.068	3.171	191	184	217	5.949	6.978	5.828	6.88	4.342	5.368
Finland	20200615	18.6333	5.286	6.292	0.722	2.759	202	197	160	5.795	6.762	5.576	6.52	4.487	5.594
Finland	20200616	17.7667	5.40467	6.47533	0.722	2.243	214	200	119	5.786	6.752	5.69	6.687	4.738	5.987
Finland	20200617	19.7	5.46733	6.57133	0.902	1.985	205	206	180	5.897	6.912	5.648	6.628	4.857	6.174
Finland	20200618	19.1	5.31633	6.337	0.361	1.418	188	184	201	5.868	6.873	5.701	6.705	4.38	5.433
Finland	20200619	16.4	5.25833	6.25667	2.527	1.547	172	205	115	5.709	6.647	5.659	6.647	4.407	5.476
Finland	20200620	17.2	5.07767	5.987	1.624	1.418	172	209	135	5.673	6.596	5.434	6.324	4.126	5.041
Finland	20200621	17.8667	5.116	6.05233	0.18	1.006	164	178	194	5.575	6.458	5.4	6.275	4.373	5.424
Finland	20200622	18.9	5.04667	5.94933	0.18	0.928	174	182	211	5.48	6.322	5.379	6.245	4.281	5.281
Finland	20200623	20.1	5.13833	6.08267	1.985	1.109	218	208	177	5.581	6.465	5.49	6.404	4.344	5.379
Finland	20200624	21.3	5.35133	6.39167	2.166	1.289	227	225	187	5.805	6.784	5.783	6.823	4.466	5.568
Finland	20200625	22.0333	5.49567	6.60133	0.902	1.367	239	228	194	6.012	7.079	5.914	7.011	4.561	5.714
Finland	20200626	20.8333	5.456	6.533	3.429	1.495	242	217	166	6.063	7.149	5.988	7.115	4.317	5.335
Finland	20200627	18.8333	5.328	6.34133	1.263	1.444	219	229	117	5.95	6.986	5.885	6.966	4.149	5.072
Finland	20200628	18.5333	5.51267	6.61133	0	1.418	187	221	148	6.142	7.258	6.036	7.179	4.36	5.397
Finland	20200629	17.4667	5.70533	6.88	1.985	1.676	175	177	172	6.449	7.691	6.396	7.693	4.271	5.256
Finland	20200630	13.3667	5.02233	5.89533	0.902	1.521	103	146	152	5.552	6.413	5.426	6.3	4.089	4.973
Finland	20200701	12.4333	4.65933	5.376	3.971	1.779	134	138	101	4.946	5.551	4.942	5.605	4.09	4.972
Finland	20200702	12.9333	4.66167	5.363	0.902	1.779	142	132	114	5.183	5.884	5.06	5.772	3.742	4.433
Finland	20200703	13.6	4.47867	5.10267	0.18	1.315	143	157	108	4.863	5.428	4.755	5.334	3.818	4.546
Finland	20200704	12.6667	4.522	5.15733	1.083	1.289	126	137	117	5.013	5.637	4.83	5.437	3.723	4.398
Finland	20200705	13.1667	4.61833	5.28633	0.902	1.418	128	148	119	5.25	5.969	4.998	5.672	3.607	4.218
Finland	20200706	13.5667	4.46267	5.073	0.722	1.238	146	149	112	4.969	5.568	4.539	5.018	3.88	4.633
Finland	20200707	13.2667	4.53167	5.16167	0.902	1.238	132	132	134	5.035	5.657	4.806	5.392	3.754	4.436
Finland	20200708	13.6	4.329	4.873	0.541	0.748	136	127	145	4.633	5.088	4.573	5.057	3.781	4.474
Finland	20200709	12.5333	4.28833	4.82067	1.444	0.825	109	117	150	4.506	4.906	4.356	4.748	4.003	4.808
Finland	20200710	11.4	4.23367	4.72367	1.083	0.954	110	121	111	4.634	5.082	4.479	4.917	3.588	4.172
Finland	20200711	11.4	4.30333	4.819	2.166	1.109	106	118	118	4.718	5.194	4.552	5.016	3.64	4.247
Finland	20200712	12.7333	4.248	4.736	0.541	1.057	136	125	121	4.624	5.058	4.51	4.952	3.61	4.198
Finland	20200713	12.4	4.322	4.839	0.18	0.98	114	122	136	4.686	5.14	4.562	5.021	3.718	4.356
Finland	20200714	13.3	4.543	5.14067	1.083	1.006	127	140	132	5.058	5.653	4.914	5.509	3.657	4.26
Finland	20200715	15.5333	4.60233	5.22133	-0.902	0.799	156	163	147	5.176	5.811	4.868	5.439	3.763	4.414
Finland	20200716	17.3667	4.58733	5.194	-0.541	0.516	181	179	161	5.118	5.724	4.892	5.466	3.752	4.392
Finland	20200717	18.9667	4.59767	5.21467	1.444	0.567	186	195	188	4.901	5.417	4.806	5.339	4.086	4.888
Finland	20200718	19.0667	4.98867	5.76	3.068	0.696	194	196	182	5.259	5.904	5.357	6.1	4.35	5.276
Finland	20200719	19.2	4.97767	5.73533	3.068	1.057	194	198	184	5.443	6.151	5.172	5.835	4.318	5.22
Finland	20200720	19.8667	4.95533	5.696	0.902	1.16	201	194	201	5.294	5.937	5.257	5.944	4.315	5.207
Finland	20200721	18.1667	4.678	5.29733	1.985	1.289	181	171	193	5.069	5.62	4.872	5.403	4.093	4.869
Finland	20200722	15.6	4.554	5.11367	1.985	1.702	146	134	188	4.916	5.401	4.791	5.283	3.955	4.657
Finland	20200723	13.6	4.40333	4.89767	1.805	2.037	124	120	164	4.669	5.056	4.66	5.097	3.881	4.54
Finland	20200724	12.0333	4.50967	5.041	1.444	2.037	109	106	146	4.809	5.24	4.679	5.115	4.041	4.768
Finland	20200725	13.9	4.406	4.87767	1.444	1.805	126	135	156	4.881	5.331	4.704	5.141	3.633	4.161
Finland	20200726	15.4	4.29367	4.711	0.902	1.495	142	166	154	4.789	5.197	4.651	5.062	3.441	3.874
Finland	20200727	17.2667	4.40633	4.863	0.902	1.495	164	178	176	4.885	5.32	4.703	5.124	3.631	4.145
Finland	20200728	16.6667	4.45633	4.92967	1.083	1.367	138	176	186	4.834	5.242	4.691	5.1	3.844	4.447
Finland	20200729	16.8	4.20533	4.58033	1.805	1.341	166	151	187	4.466	4.739	4.392	4.688	3.758	4.314
Finland	20200730	15.6667	4.21233	4.57833	1.624	1.315	154	147	169	4.583	4.889	4.428	4.73	3.626	4.116
Finland	20200731	14.5667	4.19767	4.551	1.624	1.341	148	164	125	4.577	4.874	4.396	4.678	3.62	4.101
Finland	20200801	14.7333	4.17067	4.50133	1.985	1.418	146	162	134	4.527	4.798	4.554	4.883	3.431	3.823
Finland	20200802	14.0667	4.24367	4.58133	1.805	1.547	148	159	115	4.812	5.169	4.793	5.193	3.126	3.382
Finland	20200803	15.1667	4.06333	4.33767	2.346	1.753	159	165	131	4.519	4.772	4.416	4.682	3.255	3.559
Finland	20200804	15.4667	3.921	4.13933	3.068	2.037	152	167	145	4.423	4.637	4.178	4.358	3.162	3.423
Finland	20200805	15.2	3.90367	4.10433	5.234	2.527	156	153	147	4.419	4.623	4.312	4.529	2.98	3.161
Finland	20200806	16.2333	4.167	4.44433	3.61	2.81	152	167	168	4.823	5.146	4.679	5.004	2.999	3.183
Finland	20200807	18.0667	4.25167	4.55667	3.971	3.146	180	192	170	4.769	5.065	4.639	4.942	3.347	3.663
Finland	20200808	19.8667	4.30367	4.62133	2.527	3.223	207	203	186	4.75	5.03	4.609	4.894	3.552	3.94
Finland	20200809	17.9333	4.22633	4.50933	2.888	3.378	191	199	148	4.725	4.989	4.474	4.707	3.48	3.832
Finland	20200810	14.5	4.06233	4.27867	3.068	3.481	154	163	118	4.596	4.811	4.461	4.682	3.13	3.343
Finland	20200811	12.8667	4.003	4.195	3.971	3.61	130	137	119	4.454	4.619	4.364	4.546	3.191	3.42
Finland	20200812	14.1667	4.07933	4.28833	3.429	3.352	132	155	138	4.521	4.696	4.398	4.581	3.319	3.588
Finland	20200813	13.6333	3.99533	4.17333	7.4	3.893	136	144	129	4.305	4.41	4.313	4.463	3.368	3.647
Finland	20200814	15.0333	3.85467	3.97633	3.068	3.764	147	153	151	4.304	4.4	4.234	4.353	3.026	3.176
Finland	20200815	17.9	3.97267	4.11867	3.61	3.919	184	197	156	4.518	4.663	4.362	4.507	3.038	3.186
Finland	20200816	15.2667	3.72633	3.78933	1.985	3.79	152	194	112	4.339	4.427	4.185	4.273	2.655	2.668
Finland	20200817	13.5667	3.625	3.654	3.79	3.893	113	197	97	4.244	4.298	3.987	4.014	2.644	2.65
Finland	20200818	13.8333	3.59267	3.60933	4.332	3.945	131	172	112	4.017	4.005	4.015	4.042	2.746	2.781
Finland	20200819	16.8667	3.48267	3.463	5.234	4.203	179	178	149	3.989	3.963	3.802	3.767	2.657	2.659
Finland	20200820	17.2	3.47367	3.446	6.678	4.1	178	191	147	3.891	3.833	3.855	3.827	2.675	2.678
Finland	20200821	17.5667	3.37633	3.317	5.234	4.409	172	179	176	3.809	3.724	3.734	3.669	2.586	2.558
Finland	20200822	17.2667	3.41233	3.35367	6.317	4.796	162	176	180	3.949	3.89	3.793	3.734	2.495	2.437
Finland	20200823	15.5333	3.19667	3.082	2.527	4.873	165	143	158	3.654	3.52	3.483	3.347	2.453	2.379
Finland	20200824	13.1	3.06267	2.91033	3.249	4.796	128	121	144	3.541	3.376	3.326	3.148	2.321	2.207
Finland	20200825	11.3333	2.935	2.74767	7.761	5.286	109	119	112	3.42	3.223	3.249	3.05	2.136	1.97
Finland	20200826	10	2.78533	2.56233	3.79	5.079	105	112	83	3.224	2.981	3.004	2.748	2.128	1.958
Finland	20200827	9.66667	2.75167	2.51833	3.068	4.564	104	112	74	3.175	2.918	2.98	2.716	2.1	1.921
Finland	20200828	10.4	2.67	2.41667	4.151	4.409	110	122	80	3.04	2.752	2.915	2.634	2.055	1.864
Finland	20200829	10.8	2.57233	2.29633	1.263	3.687	100	125	99	2.968	2.663	2.806	2.502	1.943	1.724
Finland	20200830	11.4667	2.486	2.19067	5.053	4.048	121	120	103	2.886	2.563	2.733	2.413	1.839	1.596
Finland	20200831	10.5333	2.42567	2.11633	1.624	3.816	125	117	74	2.8	2.458	2.674	2.34	1.803	1.551
Finland	20200901	9.96667	2.56233	2.279	10.107	4.151	104	122	73	2.833	2.495	2.836	2.529	2.018	1.813
Finland	20200902	12	2.57567	2.29067	3.429	4.1	98	151	111	2.988	2.671	2.749	2.424	1.99	1.777
Finland	20200903	13.1667	2.67133	2.4	7.039	4.667	124	153	118	3.103	2.801	2.89	2.585	2.021	1.814
Finland	20200904	13.9333	2.513	2.21167	4.512	4.718	148	137	133	2.926	2.593	2.764	2.436	1.849	1.606
Finland	20200905	13.0333	2.35767	2.02933	6.497	5.466	141	123	127	2.737	2.372	2.579	2.22	1.757	1.496
Finland	20200906	11.2333	2.28567	1.94333	5.414	5.518	116	114	107	2.706	2.333	2.561	2.197	1.59	1.3
Finland	20200907	10.2333	2.08067	1.70867	6.497	6.214	105	109	93	2.407	1.992	2.322	1.923	1.513	1.211
Finland	20200908	10.6	2.16433	1.80367	1.805	5.028	96	114	108	2.542	2.143	2.369	1.976	1.582	1.292
Finland	20200909	10.5667	2.24767	1.89467	16.785	6.936	112	108	97	2.744	2.367	2.585	2.218	1.414	1.099
Finland	20200910	8.03333	1.96367	1.57567	7.039	6.936	74	102	65	2.292	1.859	2.187	1.77	1.412	1.098
Finland	20200911	8.6	1.99733	1.613	7.761	7.4	76	123	59	2.395	1.973	2.249	1.838	1.348	1.028
Finland	20200912	9.46667	2.10933	1.73633	8.122	7.632	103	111	70	2.625	2.225	2.369	1.97	1.334	1.014
Finland	20200913	9.56667	1.797	1.392	4.151	7.451	109	114	64	2.133	1.683	2.016	1.58	1.242	0.913
Finland	20200914	8.8	2.035	1.65233	8.483	7.735	99	115	50	2.552	2.14	2.395	1.994	1.158	0.823
Finland	20200915	9.13333	2.08467	1.706	17.687	10.004	88	121	65	2.644	2.237	2.493	2.1	1.117	0.781
Finland	20200916	7.96667	1.902	1.507	4.512	8.251	96	83	60	2.434	2.007	2.23	1.811	1.042	0.703
Finland	20200917	7.16667	1.66167	1.24967	8.844	8.508	72	97	46	1.969	1.507	1.914	1.472	1.102	0.77
Finland	20200918	8.13333	1.88867	1.49233	10.648	8.921	83	93	68	2.376	1.941	2.233	1.812	1.057	0.724
Finland	20200919	8	1.638	1.227	11.551	9.411	82	100	58	2.027	1.57	1.927	1.486	0.96	0.625
Finland	20200920	7.56667	1.64133	1.23133	10.468	10.313	77	116	34	2.03	1.573	1.904	1.461	0.99	0.66
Finland	20200921	9.63333	1.77167	1.36867	11.912	10.803	105	124	60	2.225	1.777	2.1	1.667	0.99	0.662
Finland	20200922	10.2333	1.718	1.31267	26.892	12.118	102	142	63	2.256	1.807	2.042	1.605	0.856	0.526
Finland	20200923	10.7	1.601	1.19133	16.785	13.871	102	164	55	1.934	1.472	1.838	1.393	1.031	0.709
Finland	20200924	11.5	1.504	1.093	16.424	14.954	118	153	74	1.808	1.343	1.72	1.272	0.984	0.664
Finland	20200925	13.0333	1.48067	1.07033	18.951	16.14	129	154	108	1.824	1.359	1.719	1.272	0.899	0.58
Finland	20200926	10.9	1.47767	1.06867	16.785	16.888	137	156	34	1.84	1.377	1.717	1.27	0.876	0.559
Finland	20200927	9.8	1.451	1.043	18.951	18.1	122	138	34	1.853	1.389	1.709	1.262	0.791	0.478
Finland	20200928	10.3	1.36367	0.957333	11.009	17.971	99	124	86	1.693	1.23	1.563	1.117	0.835	0.525
Finland	20200929	10.2	1.32767	0.922333	26.892	17.971	103	110	93	1.643	1.18	1.553	1.107	0.787	0.48
Finland	20200930	10.3667	1.28667	0.884	18.048	18.151	114	108	89	1.607	1.145	1.52	1.076	0.733	0.431
Finland	20201001	10.8667	1.21233	0.813	20.034	18.667	108	112	106	1.51	1.051	1.412	0.971	0.715	0.417
Finland	20201002	10.0667	1.13567	0.740667	25.448	19.595	87	116	99	1.416	0.961	1.304	0.868	0.687	0.393
Finland	20201003	10.0333	1.113	0.721333	26.531	20.987	95	125	81	1.391	0.939	1.259	0.826	0.689	0.399
Finland	20201004	10.3	1.07	0.682667	26.531	22.07	119	131	59	1.367	0.917	1.2	0.772	0.643	0.359
Finland	20201005	9.83333	1.059	0.674	29.599	24.726	108	129	58	1.315	0.869	1.212	0.785	0.65	0.368
Finland	20201006	9.73333	1.026	0.644667	40.969	26.737	100	121	71	1.251	0.81	1.162	0.74	0.665	0.384
Finland	20201007	10.8667	1.01167	0.634333	21.658	27.253	118	123	85	1.28	0.839	1.174	0.753	0.581	0.311
Finland	20201008	10.5667	0.934	0.565333	53.423	32.023	114	106	97	1.181	0.75	1.075	0.664	0.546	0.282
Finland	20201009	9.5	0.852667	0.494333	42.413	34.446	102	94	89	1.097	0.674	0.994	0.592	0.467	0.217
Finland	20201010	8.03333	0.785	0.435333	48.55	37.592	86	81	74	1.01	0.596	0.911	0.519	0.434	0.191
Finland	20201011	7.03333	0.757667	0.414	26.892	37.643	73	73	65	0.959	0.554	0.866	0.481	0.448	0.207
Finland	20201012	6.1	0.700333	0.366333	38.623	38.933	63	63	57	0.885	0.49	0.807	0.432	0.409	0.177
Finland	20201013	3.93333	0.719	0.386	51.798	40.48	62	51	5	0.921	0.525	0.819	0.446	0.417	0.187
Finland	20201014	2.46667	0.723	0.392667	36.818	42.645	38	26	10	0.912	0.52	0.86	0.485	0.397	0.173
Finland	20201015	1.46667	0.684	0.362	43.496	41.227	16	17	11	0.896	0.508	0.804	0.439	0.352	0.139
Finland	20201016	2.16667	0.666667	0.349	34.111	40.041	8	47	10	0.84	0.462	0.78	0.42	0.38	0.165
Finland	20201017	2	0.675333	0.359333	28.877	37.231	38	26	-4	0.859	0.481	0.798	0.438	0.369	0.159
Finland	20201018	-0.0666667	0.581667	0.282667	23.643	36.767	16	5	-23	0.743	0.384	0.682	0.342	0.32	0.122
Finland	20201019	-0.366667	0.554333	0.263	23.643	34.627	6	-2	-15	0.703	0.353	0.645	0.314	0.315	0.122
Finland	20201020	0.4	0.526	0.242	53.062	34.807	-10	44	-22	0.659	0.319	0.616	0.293	0.303	0.114
Finland	20201021	1.6	0.538	0.255	40.067	35.271	4	90	-46	0.684	0.342	0.645	0.319	0.285	0.104
Finland	20201022	3.13333	0.522333	0.244667	33.209	33.802	63	49	-18	0.669	0.332	0.613	0.296	0.285	0.106
Finland	20201023	0.866667	0.487667	0.219	39.526	34.575	26	23	-23	0.617	0.292	0.577	0.269	0.269	0.096
Finland	20201024	0.566667	0.467667	0.206667	32.126	35.039	1	38	-22	0.611	0.291	0.55	0.25	0.242	0.079
Finland	20201025	2.8	0.454667	0.199333	35.374	36.715	-7	102	-11	0.592	0.278	0.546	0.25	0.226	0.07
Finland	20201026	6.6	0.426	0.178667	22.019	36.483	88	101	9	0.556	0.251	0.499	0.215	0.223	0.07
Finland	20201027	7.03333	0.431333	0.186	34.833	33.879	93	87	31	0.569	0.264	0.514	0.23	0.211	0.064
Finland	20201028	6.46667	0.407	0.170333	38.804	33.699	78	88	28	0.545	0.248	0.486	0.211	0.19	0.052
Finland	20201029	5.76667	0.397	0.164333	33.931	33.802	78	68	27	0.53	0.238	0.475	0.204	0.186	0.051
Finland	20201030	1.96667	0.364333	0.142333	62.086	37.025	54	52	-47	0.476	0.2	0.435	0.176	0.182	0.051
Finland	20201031	1.76667	0.342667	0.128667	36.638	37.669	31	74	-52	0.447	0.18	0.413	0.162	0.168	0.044
Finland	20201101	5.2	0.338333	0.127667	32.126	37.205	69	87	0	0.453	0.187	0.403	0.157	0.159	0.039
Finland	20201102	6.13333	0.327667	0.122333	19.673	36.87	63	89	32	0.434	0.175	0.397	0.155	0.152	0.037
Finland	20201103	5.9	0.316	0.116333	42.774	38.004	88	56	33	0.425	0.171	0.378	0.144	0.145	0.034
Finland	20201104	4.4	0.285667	0.0966667	52.881	40.015	54	57	21	0.387	0.145	0.338	0.117	0.132	0.028
Finland	20201105	5.3	0.290667	0.102	34.111	40.041	59	82	18	0.384	0.145	0.352	0.129	0.136	0.032
Finland	20201106	5.5	0.309	0.117667	48.008	38.03	74	69	22	0.42	0.173	0.382	0.153	0.125	0.027
Finland	20201107	3.83333	0.303	0.115	0	32.796	76	20	19	0.416	0.172	0.37	0.146	0.123	0.027
Finland	20201108	0.533333	0.25	0.08	74.359	38.829	1	32	-17	0.335	0.117	0.301	0.1	0.114	0.023
Finland	20201109	0.266667	0.236333	0.0723333	16.243	38.34	18	-4	-6	0.319	0.107	0.286	0.091	0.104	0.019
Finland	20201110	-1.4	0.232333	0.0716667	39.706	37.901	-28	43	-57	0.312	0.105	0.28	0.089	0.105	0.021
Finland	20201111	1	0.229667	0.072	42.955	36.483	7	52	-29	0.31	0.105	0.277	0.09	0.102	0.021
Finland	20201112	2.86667	0.223	0.069	35.555	36.689	41	39	6	0.302	0.102	0.27	0.086	0.097	0.019
Finland	20201113	3.2	0.209	0.0613333	57.032	37.979	31	36	29	0.283	0.091	0.252	0.076	0.092	0.017
Finland	20201114	2.56667	0.206	0.061	44.038	44.27	24	36	17	0.278	0.089	0.25	0.077	0.09	0.017
Finland	20201115	2.66667	0.203333	0.061	38.443	39.139	23	35	22	0.277	0.09	0.248	0.077	0.085	0.016
Finland	20201116	3.6	0.197333	0.0583333	18.77	39.5	25	64	19	0.267	0.085	0.241	0.074	0.084	0.016
Finland	20201117	5.3	0.195	0.0576667	41.15	39.706	40	91	28	0.27	0.087	0.236	0.072	0.079	0.014
Finland	20201118	4.9	0.186667	0.0536667	51.979	40.995	63	63	21	0.261	0.082	0.226	0.067	0.073	0.012
Finland	20201119	0.866667	0.174667	0.0473333	63.349	44.966	57	-10	-21	0.248	0.075	0.208	0.057	0.068	0.01
Finland	20201120	-1.03333	0.157	0.0373333	83.202	48.704	-14	11	-28	0.217	0.056	0.189	0.047	0.065	0.009
Finland	20201121	-1.16667	0.168	0.0453333	84.646	54.506	-22	47	-60	0.237	0.069	0.201	0.056	0.066	0.011
Finland	20201122	2.13333	0.145	0.0326667	76.344	59.92	31	36	-3	0.202	0.049	0.173	0.04	0.06	0.009
Finland	20201123	1.1	0.145	0.0336667	53.603	64.896	23	17	-7	0.206	0.052	0.172	0.041	0.057	0.008
Finland	20201124	-1.06667	0.139667	0.0313333	63.71	68.119	2	36	-70	0.197	0.048	0.166	0.038	0.056	0.008
Finland	20201125	-2.36667	0.147	0.0366667	65.515	70.053	-13	36	-94	0.211	0.057	0.175	0.045	0.055	0.008
Finland	20201126	-1.7	0.132	0.0283333	89.519	73.791	17	-8	-60	0.187	0.043	0.155	0.034	0.054	0.008
Finland	20201127	-2.76667	0.131667	0.029	111.538	77.839	-7	0	-76	0.187	0.044	0.155	0.035	0.053	0.008
Finland	20201128	-1.76667	0.129	0.028	97.641	79.696	-8	2	-47	0.186	0.044	0.15	0.033	0.051	0.007
Finland	20201129	-1.3	0.125333	0.027	58.115	77.092	-7	-8	-24	0.182	0.042	0.146	0.032	0.048	0.007
Finland	20201130	-0.333333	0.123667	0.0263333	51.076	76.731	-10	22	-22	0.182	0.042	0.143	0.031	0.046	0.006
Finland	20201201	-0.0666667	0.116	0.0226667	99.265	81.81	2	18	-22	0.171	0.037	0.133	0.026	0.044	0.005
Finland	20201202	-1.76667	0.119667	0.025	75.802	83.28	3	-9	-47	0.176	0.04	0.138	0.029	0.045	0.006
Finland	20201203	-0.466667	0.112667	0.0223333	97.46	84.414	-13	3	-4	0.165	0.034	0.129	0.026	0.044	0.007
Finland	20201204	-0.366667	0.110667	0.0216667	60.642	77.143	-8	28	-31	0.164	0.034	0.126	0.025	0.042	0.006
Finland	20201205	0.966667	0.112667	0.023	83.022	75.055	14	32	-17	0.167	0.036	0.129	0.027	0.042	0.006
Finland	20201206	0.5	0.112667	0.0233333	74.539	77.401	21	-2	-4	0.173	0.039	0.126	0.026	0.039	0.005
Finland	20201207	-0.966667	0.107	0.0206667	45.121	76.55	-3	-28	2	0.16	0.033	0.121	0.023	0.04	0.006
Finland	20201208	-2.66667	0.115333	0.0256667	65.154	71.677	-31	-35	-14	0.176	0.042	0.13	0.029	0.04	0.006
Finland	20201209	-3.66667	0.117667	0.0266667	88.436	73.482	-35	-37	-38	0.181	0.044	0.132	0.03	0.04	0.006
Finland	20201210	-2.56667	0.109	0.0223333	151.605	81.217	-34	-32	-11	0.167	0.037	0.122	0.025	0.038	0.005
Finland	20201211	-3.1	0.105	0.0206667	90.421	85.471	-58	-4	-31	0.161	0.034	0.117	0.023	0.037	0.005
Finland	20201212	-4.46667	0.104667	0.0206667	68.042	83.331	-26	-32	-76	0.162	0.034	0.116	0.023	0.036	0.005
Finland	20201213	-3.86667	0.105	0.0206667	64.974	81.965	-29	-28	-59	0.163	0.034	0.116	0.023	0.036	0.005
Finland	20201214	-2.9	0.103333	0.0203333	54.145	83.254	-31	7	-63	0.161	0.034	0.114	0.022	0.035	0.005
Finland	20201215	-1.53333	0.0946667	0.0193333	62.988	82.944	-15	23	-54	0.132	0.029	0.116	0.024	0.036	0.005
Finland	20201216	-2.13333	0.0946667	0.0193333	74.178	80.908	4	-6	-62	0.132	0.029	0.116	0.024	0.036	0.005
Finland	20201217	-5.76667	0.0916667	0.018	64.613	68.48	-17	12	-168	0.127	0.027	0.113	0.022	0.035	0.005
Finland	20201218	-4.76667	0.089	0.0163333	63.891	64.69	-24	36	-155	0.122	0.024	0.11	0.02	0.035	0.005
Finland	20201219	-0.133333	0.0943333	0.019	48.911	61.957	-2	57	-59	0.131	0.028	0.116	0.024	0.036	0.005
Finland	20201220	2.03333	0.0953333	0.0193333	55.769	60.642	37	37	-13	0.132	0.029	0.118	0.024	0.036	0.005

## Sheet: France
Country	Date	TAVG_all_Station	UV_Avg	UVDVF_Avg	Daily_new_cases_per_million	7-days avg of daily new cases	TAVG_FR000007130	TAVG_FR000007150	TAVG_FR069029001	TAVG_FR000007510	uv_Aulnay_Paris_France	UVD	uv_Bordeaux_France	UVD	uv_Briancon_France	UVD	uv_Haute_Provence_France	UVD	uv_Lyon_France	UVD	uv_Paris_France	UVD	uv_VilleneuvedAscq_France	UVD
France	20200301	8.25	2.28629	1.33375	0.46	0.249	71	61	108	90	2.201	1.453	2.344	1.567	2.914	2.01	2.721	1.893	2.338	1.573	1.887	1.206	1.599	0.968
France	20200302	7.35	2.22371	1.28	0.935	0.378	72	69	84	69	2.118	1.371	2.251	1.476	2.891	1.989	2.671	1.844	2.277	1.513	1.773	1.095	1.585	0.952
France	20200303	6.45	2.28871	1.33288	0.322	0.419	56	57	72	73	2.233	1.479	2.566	1.777	2.775	1.878	2.755	1.923	2.323	1.555	1.842	1.157	1.527	0.894
France	20200304	7.65	2.81914	1.78025	1.164	0.571	68	61	79	98	2.998	2.218	3.459	2.646	3.216	2.306	3.116	2.273	2.722	1.939	2.306	1.599	1.917	1.261
France	20200305	9.575	3.10143	2.02175	2.114	0.82	91	91	88	113	2.793	2.019	3.162	2.357	4.109	3.182	3.945	3.087	3.297	2.499	2.377	1.666	2.027	1.364
France	20200306	7.1	2.48829	1.4975	2.911	1.182	57	76	85	66	2.327	1.564	2.541	1.749	3.2	2.294	3.036	2.194	2.573	1.792	1.966	1.267	1.775	1.12
France	20200307	7.975	2.59071	1.58363	5.086	1.793	81	81	68	89	2.673	1.9	2.971	2.169	2.979	2.078	2.909	2.069	2.671	1.887	2.107	1.402	1.825	1.164
France	20200308	8.975	2.75214	1.72188	2.712	2.104	100	89	76	94	2.7	1.925	2.913	2.112	3.388	2.483	3.264	2.419	2.878	2.09	2.191	1.481	1.931	1.265
France	20200309	8.575	2.51457	1.51562	4.382	2.58	83	84	78	98	2.688	1.913	2.97	2.168	2.786	1.889	2.686	1.846	2.452	1.668	2.142	1.431	1.878	1.21
France	20200310	10.9	3.21786	2.1255	5.699	3.322	127	121	71	117	3.293	2.514	3.497	2.693	3.752	2.851	3.596	2.751	3.186	2.395	2.745	2.024	2.456	1.776
France	20200311	13.3	3.549	2.41675	7.813	4.239	129	144	132	127	3.522	2.745	3.792	2.991	4.234	3.338	4.009	3.168	3.648	2.859	3.006	2.284	2.632	1.949
France	20200312	11.15	3.40743	2.2945	0	3.948	101	110	121	114	3.445	2.669	3.684	2.885	4.167	3.276	3.935	3.095	3.464	2.676	2.84	2.119	2.317	1.636
France	20200313	8.75	3.19443	2.10862	21.264	6.481	76	85	101	88	3.074	2.296	3.396	2.596	4.083	3.197	3.899	3.061	3.364	2.576	2.48	1.759	2.065	1.384
France	20200314	8.925	3.00343	1.93987	12.486	7.502	106	94	78	79	2.986	2.208	3.255	2.454	3.581	2.693	3.632	2.792	3.006	2.216	2.433	1.709	2.131	1.447
France	20200315	10.725	3.21557	2.12838	0.552	7.204	105	116	102	106	3.127	2.352	3.369	2.57	3.901	3.022	3.737	2.9	3.31	2.525	2.714	1.992	2.351	1.666
France	20200316	10.85	3.32857	2.22975	32.954	11.147	91	102	133	108	3.165	2.39	3.418	2.621	4.212	3.341	4.051	3.222	3.589	2.81	2.616	1.892	2.249	1.562
France	20200317	11.6	3.46943	2.3565	15.81	12.543	89	118	133	124	3.313	2.542	3.577	2.786	4.159	3.29	4.087	3.263	3.473	2.692	2.958	2.241	2.719	2.038
France	20200318	12.375	3.58114	2.45837	21.586	14.443	102	139	128	126	3.534	2.771	3.634	2.846	4.145	3.278	4.007	3.183	3.509	2.732	3.297	2.59	2.942	2.267
France	20200319	13.5	3.55043	2.43175	28.281	18.347	114	147	140	139	3.368	2.6	3.551	2.761	4.107	3.242	3.934	3.109	3.561	2.787	3.308	2.602	3.024	2.353
France	20200320	13.35	3.76071	2.62425	27.392	19.192	128	125	141	140	3.707	2.953	3.955	3.182	4.297	3.442	4.193	3.38	3.581	2.809	3.559	2.865	3.033	2.363
France	20200321	10.825	3.74129	2.60875	26.121	21.074	92	78	126	137	3.664	2.911	3.795	3.019	4.412	3.564	4.313	3.508	3.946	3.191	3.349	2.648	2.71	2.029
France	20200322	9.825	3.59171	2.47413	35.16	25.851	79	82	97	135	3.654	2.903	3.792	3.017	4.352	3.505	4.172	3.364	3.739	2.977	2.928	2.212	2.505	1.815
France	20200323	9.825	3.452	2.34738	51.552	28.417	95	69	101	128	3.255	2.486	3.515	2.729	4.154	3.301	4.084	3.275	3.418	2.643	2.948	2.233	2.79	2.112
France	20200324	9.45	3.56957	2.45675	34.455	30.991	97	77	70	134	3.635	2.887	3.708	2.934	3.909	3.046	3.753	2.929	3.555	2.788	3.317	2.621	3.11	2.449
France	20200325	8.45	3.58386	2.47113	45.378	34.274	84	75	69	110	3.695	2.952	3.809	3.042	3.799	2.931	3.676	2.849	3.483	2.713	3.412	2.723	3.213	2.559
France	20200326	7.7	3.42986	2.33025	60.024	38.655	76	73	78	81	3.548	2.799	3.695	2.924	3.643	2.767	3.461	2.623	3.322	2.544	3.221	2.523	3.119	2.462
France	20200327	8.325	3.55629	2.44825	58.14	42.899	74	89	84	86	3.623	2.88	3.884	3.126	3.826	2.962	3.717	2.894	3.455	2.686	3.315	2.624	3.074	2.414
France	20200328	9.975	3.717	2.5995	71.162	49.115	85	106	107	101	3.87	3.145	3.953	3.202	3.995	3.143	3.944	3.137	3.618	2.861	3.483	2.805	3.156	2.503
France	20200329	7.275	3.88386	2.75738	39.878	49.766	67	64	81	79	3.933	3.215	4.268	3.543	4.547	3.736	4.301	3.521	4.247	3.536	3.097	2.393	2.794	2.115
France	20200330	4.975	3.60843	2.50087	66.704	51.858	56	53	57	33	3.472	2.723	3.576	2.803	4.229	3.399	4.078	3.284	3.778	3.036	3.143	2.443	2.983	2.319
France	20200331	7.525	3.71271	2.6005	116.877	63.233	78	76	66	81	3.564	2.823	3.83	3.077	4.223	3.394	4.177	3.393	3.632	2.88	3.306	2.62	3.257	2.617
France	20200401	9.2	3.93086	2.80937	74.211	67.212	80	81	80	127	3.768	3.045	3.947	3.206	4.48	3.676	4.374	3.609	3.919	3.193	3.646	2.991	3.382	2.755
France	20200402	8.775	4.09657	2.96988	32.264	63.381	67	73	94	117	4.086	3.394	4.096	3.371	4.568	3.774	4.27	3.499	4.044	3.331	3.951	3.327	3.661	3.063
France	20200403	10	4.44443	3.30638	80.032	66.402	96	108	99	97	4.311	3.644	4.515	3.831	4.89	4.13	4.646	3.912	4.344	3.663	4.195	3.599	4.21	3.672
France	20200404	12.025	4.52386	3.38675	-261.576	20.48	109	123	118	131	4.446	3.795	4.485	3.803	4.866	4.108	4.694	3.969	4.313	3.633	4.54	3.985	4.323	3.801
France	20200405	15.325	5.04529	3.89412	13.099	16.784	143	151	156	163	5.055	4.472	5.316	4.721	5.321	4.614	5.001	4.31	5.248	4.666	4.83	4.313	4.546	4.057
France	20200406	13.475	5.33757	4.18262	40.66	13.19	146	127	155	111	5.321	4.773	5.586	5.027	6.019	5.392	5.722	5.111	5.468	4.918	4.791	4.277	4.456	3.963
France	20200407	15.35	5.305	4.15725	-53.483	-10.322	150	169	153	142	5.294	4.751	5.421	4.852	6.031	5.414	5.75	5.149	5.443	4.898	4.929	4.438	4.267	3.756
France	20200408	16.75	4.96571	3.83388	59.059	-12.414	166	179	157	168	4.988	4.418	5.19	4.603	5.327	4.64	5.183	4.527	4.86	4.256	4.733	4.226	4.479	4.001
France	20200409	16.95	5.441	4.30475	57.971	-8.866	164	188	154	172	5.364	4.845	5.43	4.878	6.142	5.556	5.76	5.177	5.555	5.039	5.182	4.738	4.654	4.205
France	20200410	17.425	6.06843	4.92975	23.976	-16.602	168	191	164	174	6.06	5.636	6.294	5.854	6.771	6.271	6.369	5.866	6.02	5.571	5.829	5.48	5.136	4.76
France	20200411	17.175	6.038	4.90675	22.138	22.554	163	192	167	165	6.116	5.709	6.366	5.946	7.093	6.644	6.575	6.107	6.364	5.969	5.167	4.738	4.585	4.141
France	20200412	16.25	5.14686	4.03413	777.436	128.043	168	184	157	141	5.12	4.593	5.175	4.613	5.778	5.172	5.727	5.163	5.12	4.572	4.76	4.283	4.348	3.877
France	20200413	14.475	4.984	3.878	48.121	129.073	122	135	156	166	4.733	4.161	4.934	4.348	5.922	5.344	5.912	5.379	5.052	4.503	4.361	3.835	3.974	3.454
France	20200414	12	5.29057	4.19038	267.306	173.346	102	90	125	163	5.369	4.889	5.026	4.457	5.865	5.286	5.246	4.634	5.645	5.183	5.041	4.618	4.842	4.456
France	20200415	14.475	5.32614	4.23175	49.147	171.978	132	129	146	172	5.013	4.492	5.071	4.515	6.097	5.559	5.961	5.45	5.384	4.893	4.947	4.518	4.81	4.427
France	20200416	17.425	5.376	4.28638	192.697	190.572	172	171	175	179	5.259	4.778	5.302	4.784	6.431	5.949	6.161	5.687	5.499	5.032	4.669	4.205	4.311	3.856
France	20200417	16.675	5.46386	4.3815	28.97	191.261	136	189	172	170	5.311	4.846	5.666	5.208	6.397	5.92	6.202	5.743	5.531	5.077	4.825	4.392	4.315	3.866
France	20200418	16.55	5.62014	4.54563	58.308	196.253	152	182	171	157	5.331	4.875	5.74	5.3	6.515	6.065	6.362	5.936	5.981	5.603	4.886	4.468	4.526	4.118
France	20200419	14.325	5.76129	4.69675	16.73	91.266	124	159	150	140	5.399	4.962	5.416	4.936	6.867	6.48	6.699	6.333	5.83	5.439	5.181	4.819	4.937	4.605
France	20200420	14.525	5.68557	4.627	37.488	89.798	100	163	174	144	5.345	4.906	5.783	5.367	6.749	6.355	6.112	5.668	6.12	5.783	5.031	4.652	4.659	4.285
France	20200421	15.525	6.21271	5.1705	40.844	58.543	160	161	167	133	6.423	6.168	6.569	6.286	6.988	6.642	7.02	6.727	6.264	5.961	5.336	5.017	4.889	4.563
France	20200422	16.275	6.02271	4.98738	27.576	55.566	152	177	176	146	5.985	5.666	6.603	6.337	6.527	6.118	6.259	5.856	5.944	5.598	5.577	5.309	5.264	5.015
France	20200423	17	6.27543	5.25463	-26.197	25.356	149	193	180	158	6.08	5.787	6.202	5.88	7.118	6.817	6.673	6.346	6.509	6.268	5.987	5.803	5.359	5.136
France	20200424	16.6	6.49829	5.4925	43.065	27.301	136	188	186	154	6.142	5.869	6.4	6.121	7.646	7.446	6.895	6.616	6.935	6.779	5.804	5.597	5.666	5.512
France	20200425	15.925	6.27086	5.26637	25.707	22.802	141	165	169	162	6.197	5.944	6.472	6.216	7.303	7.057	6.669	6.363	6.574	6.366	5.62	5.388	5.061	4.797
France	20200426	15.775	6.17714	5.17712	9.698	21.831	148	151	164	168	6.288	6.06	6.286	6.007	7.307	7.073	6.677	6.383	6.54	6.337	5.398	5.132	4.744	4.425
France	20200427	14.1	6.22357	5.23425	56.47	24.451	111	164	165	124	6.188	5.952	6.247	5.971	7.225	6.988	6.933	6.694	6.474	6.27	5.484	5.243	5.014	4.756
France	20200428	11.6	5.97071	4.98088	47.983	25.436	113	148	76	127	5.75	5.442	5.997	5.685	7.015	6.752	6.63	6.349	6.089	5.824	5.329	5.066	4.985	4.729
France	20200429	12.2	6.06657	5.08912	-22.291	18.554	107	123	144	114	6	5.748	6.325	6.082	6.846	6.563	6.58	6.3	6.059	5.798	5.527	5.312	5.129	4.91
France	20200430	9.825	5.63457	4.64425	18.66	24.745	105	111	130	47	5.239	4.851	5.517	5.134	7.011	6.769	6.616	6.352	5.957	5.686	4.734	4.366	4.368	3.996
France	20200501	12.15	5.987	5.02	8.058	19.913	118	126	107	135	6.105	5.891	6.508	6.319	6.817	6.549	6.681	6.44	6.065	5.823	4.939	4.62	4.794	4.518
France	20200502	13.875	6.45486	5.51788	12.134	18.04	126	128	142	159	6.792	6.724	7.011	6.93	7.39	7.243	7.187	7.051	6.55	6.413	5.387	5.168	4.867	4.614
France	20200503	16.525	7.16157	6.27263	5.531	17.465	165	148	160	188	7.172	7.192	7.764	7.843	8.089	8.092	7.741	7.724	7.325	7.355	6.459	6.48	5.581	5.495
France	20200504	17.7	7.28686	6.41525	8.61	10.86	162	157	189	200	7.11	7.13	7.5	7.54	8.487	8.583	8.031	8.083	7.574	7.667	6.616	6.682	5.69	5.637
France	20200505	16.85	6.53414	5.6285	17.113	6.599	150	132	203	189	6.206	6.048	6.606	6.476	7.81	7.783	7.579	7.554	6.732	6.663	5.411	5.221	5.395	5.283
France	20200506	17.15	6.46357	5.56438	63.364	18.421	155	167	170	194	6.682	6.633	6.978	6.935	7.131	6.977	7.059	6.942	6.137	5.954	5.711	5.596	5.547	5.478
France	20200507	18.075	7.11814	6.26825	11.352	17.412	162	170	184	207	6.94	6.957	7.208	7.223	8.166	8.238	7.876	7.936	7.352	7.437	6.484	6.553	5.801	5.802
France	20200508	18.7	6.91986	6.06825	8.135	17.423	164	187	213	184	6.745	6.73	6.891	6.85	7.958	7.999	7.506	7.503	7.037	7.065	6.368	6.422	5.934	5.977
France	20200509	17.9	6.808	5.95712	8.104	16.866	162	189	201	164	6.547	6.499	6.632	6.547	7.99	8.049	7.612	7.642	6.95	6.97	6.189	6.211	5.736	5.739
France	20200510	15.25	7.04571	6.22175	3.815	16.63	131	171	172	136	6.653	6.638	6.581	6.493	8.405	8.567	7.773	7.849	7.335	7.451	6.489	6.593	6.084	6.183
France	20200511	10.475	6.81129	5.97975	4.811	16.105	105	101	119	94	6.344	6.269	6.988	6.999	7.733	7.76	7.309	7.297	6.999	7.052	6.41	6.504	5.896	5.957
France	20200512	9.975	7.12057	6.31787	11.536	15.336	101	103	94	101	7.037	7.129	7.371	7.477	8.41	8.6	7.739	7.83	7.647	7.858	6.057	6.075	5.583	5.574
France	20200513	10.7	6.92729	6.11962	7.982	7.692	107	116	83	122	6.815	6.865	7.132	7.194	8.124	8.261	7.616	7.693	6.924	6.98	6.312	6.402	5.568	5.562
France	20200514	11.85	6.93243	6.13537	9.836	7.483	105	111	123	135	6.892	6.97	7.038	7.089	7.903	8.002	7.437	7.484	7.052	7.147	6.4	6.522	5.805	5.869
France	20200515	13.325	6.57971	5.7655	7.859	7.445	116	127	139	151	6.43	6.409	6.459	6.389	7.373	7.363	6.943	6.892	6.53	6.514	6.426	6.564	5.897	5.993
France	20200516	14.825	6.98186	6.2075	6.358	7.204	121	145	161	166	6.902	7.001	6.745	6.749	8.102	8.27	7.617	7.726	6.741	6.783	6.696	6.911	6.07	6.22
France	20200517	15.775	7.49914	6.77963	2.145	6.973	134	157	174	166	7.618	7.9	7.796	8.053	8.062	8.231	7.555	7.66	7.676	7.951	7.151	7.494	6.636	6.948
France	20200518	17.225	7.57643	6.87287	6.802	7.248	147	174	189	179	7.802	8.14	8.059	8.39	8.045	8.221	7.431	7.518	7.99	8.352	7.098	7.438	6.61	6.924
France	20200519	18.425	7.77343	7.09638	7.675	6.715	148	185	208	196	7.695	8.017	7.862	8.157	8.764	9.123	8.18	8.45	7.807	8.135	7.225	7.609	6.881	7.28
France	20200520	20.75	7.918	7.26475	7.384	6.633	185	215	219	211	7.662	7.987	8.107	8.472	8.718	9.077	8.396	8.727	7.89	8.249	7.56	8.044	7.093	7.562
France	20200521	22.175	7.78314	7.12338	4.09	5.84	208	236	220	223	7.464	7.751	7.72	8.002	9.051	9.503	8.628	9.025	7.894	8.265	7.083	7.448	6.642	6.993
France	20200522	20.625	8.36429	7.77263	11.582	6.354	177	207	235	206	8.223	8.711	8.428	8.894	9.491	10.064	8.865	9.33	8.463	8.988	7.751	8.308	7.329	7.886
France	20200523	15.9	7.861	7.22088	8.365	6.631	153	164	162	157	7.237	7.485	8.054	8.438	9.623	10.241	9.185	9.739	8.628	9.207	6.498	6.724	5.802	5.933
France	20200524	15.6	7.452	6.7855	-6.726	5.406	144	156	156	168	7.239	7.496	7.36	7.582	8.606	8.982	8.146	8.458	7.687	8.036	6.688	6.973	6.438	6.757
France	20200525	18.4	7.71343	7.08425	4.979	5.155	171	186	179	200	7.424	7.738	7.628	7.925	8.574	8.952	8.332	8.699	7.652	8.001	7.408	7.9	6.976	7.459
France	20200526	20.15	7.89614	7.293	3.907	4.635	192	207	193	214	7.714	8.112	7.967	8.358	8.855	9.314	8.297	8.665	8.137	8.621	7.407	7.909	6.896	7.365
France	20200527	20.775	7.85943	7.26138	2.635	3.979	207	211	191	222	7.696	8.099	7.974	8.376	8.732	9.169	8.23	8.591	7.853	8.271	7.456	7.98	7.075	7.605
France	20200528	21.175	7.715	7.10562	51.215	10.483	212	194	203	238	7.774	8.205	7.915	8.311	8.682	9.116	8.347	8.745	7.709	8.098	7.139	7.582	6.439	6.788
France	20200529	21	7.16714	6.50938	9.1	10.141	208	201	198	233	7.426	7.774	7.706	8.056	7.722	7.92	7.127	7.228	7.056	7.282	6.596	6.892	6.537	6.923
France	20200530	20.575	7.46757	6.8475	27.5	12.781	201	206	189	227	7.75	8.192	7.997	8.43	7.99	8.264	7.709	7.963	7.361	7.674	6.929	7.327	6.537	6.93
France	20200531	21.2	7.77457	7.192	3.539	14.198	211	199	196	242	8.302	8.901	8.426	8.979	8.453	8.854	8.288	8.696	7.663	8.063	6.78	7.142	6.51	6.901
France	20200601	21.25	7.756	7.18187	6.235	14.372	209	217	213	211	7.195	7.503	7.91	8.336	8.869	9.387	8.361	8.795	7.478	7.837	7.392	7.937	7.087	7.66
France	20200602	22.2	7.84214	7.284	-9.912	12.464	197	241	228	222	7.814	8.296	8.245	8.767	8.738	9.229	7.913	8.239	7.825	8.283	7.326	7.86	7.034	7.598
France	20200603	18.275	7.59386	7.01138	-49.423	5.28	122	212	186	211	7.323	7.679	7.769	8.172	8.579	9.036	8.144	8.536	7.702	8.134	6.959	7.392	6.681	7.142
France	20200604	14.125	7.15057	6.521	66.796	7.43	136	138	158	133	7.014	7.292	7.021	7.233	8.373	8.781	7.944	8.291	7.065	7.33	6.48	6.778	6.157	6.463
France	20200605	15.175	7.96714	7.43675	8.901	7.402	154	137	158	158	7.998	8.551	8.164	8.685	9.055	9.653	8.627	9.157	8.118	8.677	7.306	7.852	6.502	6.919
France	20200606	15.95	7.58057	7.0095	8.763	4.817	139	145	188	166	7.776	8.274	7.993	8.475	8.517	8.976	7.984	8.352	7.844	8.333	6.784	7.182	6.166	6.484
France	20200607	13.675	7.38414	6.794	5.224	5.049	101	147	157	142	6.901	7.162	7.175	7.443	8.849	9.403	8.31	8.769	7.662	8.106	6.596	6.942	6.196	6.527
France	20200608	14.375	7.06186	6.44	4.198	4.768	157	148	138	132	6.775	7.007	6.975	7.194	8.337	8.76	7.622	7.906	7.179	7.495	6.339	6.613	6.206	6.545
France	20200609	13.05	7.10143	6.49213	8.472	7.305	143	147	103	129	6.965	7.254	7.24	7.534	7.738	8.004	7.123	7.281	7.211	7.539	6.733	7.128	6.7	7.197
France	20200610	14.75	7.18657	6.59087	9.575	15.448	128	154	159	149	7.15	7.494	7.268	7.573	7.81	8.099	7.201	7.383	7.27	7.619	6.876	7.318	6.731	7.241
France	20200611	13.6	7.43029	6.86487	5.577	6.999	81	174	179	110	7.128	7.469	7.703	8.13	8.342	8.779	7.827	8.177	7.334	7.705	6.86	7.3	6.818	7.359
France	20200612	13.975	7.46029	6.9025	12.287	7.466	102	167	148	142	6.533	6.711	6.803	6.989	8.871	9.456	8.42	8.93	7.476	7.889	7.055	7.558	7.064	7.687
France	20200613	15.4	7.40729	6.846	7.614	7.307	143	186	159	128	6.98	7.286	7.306	7.632	8.501	8.988	7.7	8.022	7.514	7.941	6.888	7.343	6.962	7.556
France	20200614	17.075	7.71657	7.19512	5.975	7.411	142	178	187	176	7.056	7.387	7.295	7.621	8.875	9.469	8.651	9.229	7.812	8.325	7.094	7.614	7.233	7.916
France	20200615	17.05	7.40657	6.8505	2.084	7.119	138	179	196	169	7.183	7.552	7.466	7.841	8.134	8.528	7.842	8.206	7.209	7.556	6.949	7.427	7.063	7.694
France	20200616	14.975	7.39029	6.8315	10.157	7.352	100	182	176	141	6.927	7.226	7.081	7.353	8.652	9.19	8.085	8.518	7.501	7.932	6.818	7.258	6.668	7.175
France	20200617	13.475	7.24557	6.671	7.476	7.062	104	177	161	97	6.743	6.992	7.214	7.524	8.327	8.778	7.914	8.303	7.152	7.487	6.698	7.103	6.671	7.181
France	20200618	13.95	7.41314	6.85925	8.978	7.531	103	177	152	126	7.061	7.4	7.227	7.542	8.696	9.25	8.128	8.576	7.336	7.724	6.945	7.426	6.499	6.956
France	20200619	17.175	7.91771	7.42675	12.057	7.5	153	174	187	173	7.421	7.863	7.795	8.267	9.148	9.827	8.916	9.577	7.99	8.564	7.337	7.94	6.817	7.376
France	20200620	18.9	8.10014	7.6315	9.483	7.758	167	201	199	189	7.973	8.572	8.256	8.855	9.31	10.036	8.853	9.498	8.253	8.903	7.267	7.849	6.789	7.339
France	20200621	18.95	8.55429	8.149	5.255	7.658	178	180	211	189	8.529	9.287	8.702	9.425	9.352	10.09	8.708	9.314	8.694	9.47	8.218	9.093	7.677	8.513
France	20200622	19.9	8.563	8.15788	2.175	7.671	177	189	223	207	8.489	9.236	8.673	9.389	9.493	10.271	9.063	9.766	8.453	9.16	8.083	8.915	7.687	8.526
France	20200623	22.875	8.58757	8.18562	10.693	7.745	211	236	234	234	8.59	9.365	9.037	9.854	9.422	10.179	8.851	9.496	8.446	9.151	7.902	8.678	7.865	8.762
France	20200624	25.8	8.65786	8.26437	4.106	7.28	243	266	265	258	8.544	9.305	8.655	9.365	9.561	10.357	9.048	9.745	8.783	9.582	8.166	9.023	7.848	8.738
France	20200625	25.725	8.712	8.32437	3.907	6.58	249	279	270	231	8.637	9.424	8.834	9.593	9.648	10.466	9.097	9.807	8.666	9.432	8.198	9.063	7.904	8.81
France	20200626	22.3	8.75629	8.37175	19.349	7.586	184	256	244	208	8.452	9.184	8.424	9.067	10.211	11.184	9.356	10.134	8.876	9.7	7.949	8.735	8.026	8.97
France	20200627	20.775	8.49886	8.07925	6.863	7.225	175	207	234	215	8.566	9.328	8.785	9.526	9.494	10.266	8.796	9.421	8.44	9.138	8.011	8.814	7.4	8.141
France	20200628	19.975	8.724	8.325	-6.22	5.641	168	194	233	204	8.674	9.464	9.215	10.073	10.017	10.931	9.606	10.447	8.917	9.747	7.64	8.328	6.999	7.61
France	20200629	19.175	9.121	8.77	9.881	6.705	160	186	225	196	8.941	9.804	9.212	10.065	10.586	11.654	9.999	10.943	9.635	10.666	8.026	8.828	7.448	8.2
France	20200630	20.175	8.86886	8.48925	6.756	6.161	181	196	227	203	8.441	9.158	8.655	9.351	10.211	11.171	9.556	10.377	8.806	9.599	8.238	9.102	8.175	9.156
France	20200701	20.5	8.60986	8.192	15.167	7.688	187	206	223	204	8.455	9.172	8.515	9.17	9.826	10.675	9.386	10.157	8.554	9.273	8.186	9.029	7.347	8.06
France	20200702	19.125	8.71486	8.29975	8.258	8.288	163	185	226	191	8.305	8.975	8.921	9.683	10.534	11.573	9.839	10.727	9.155	10.037	7.497	8.128	6.753	7.275
France	20200703	18.2	8.28886	7.82837	8.258	6.758	161	184	208	175	8.419	9.118	8.351	8.953	9.162	9.821	8.614	9.171	7.804	8.306	8.008	8.788	7.664	8.47
France	20200704	19.425	8.71329	8.29725	5.485	6.567	180	196	217	184	8.639	9.394	8.994	9.766	9.684	10.48	9.103	9.785	8.816	9.594	8.098	8.901	7.659	8.458
France	20200705	21.15	9.09414	8.71862	0.169	7.449	185	207	243	211	8.976	9.819	9.082	9.872	10.348	11.318	9.711	10.549	9.228	10.115	8.472	9.382	7.842	8.694
France	20200706	18.55	8.64571	8.20275	15.596	8.238	152	171	222	197	9.008	9.854	9.042	9.815	10.235	11.168	9.485	10.257	9.084	9.925	7.432	8.024	6.234	6.579
France	20200707	18.975	8.942	8.53475	6.955	8.265	163	191	206	199	8.955	9.779	9.565	10.473	9.859	10.683	9.59	10.383	9.062	9.89	7.987	8.739	7.576	8.331
France	20200708	21.725	8.97129	8.56425	12.593	7.91	192	216	229	232	9.113	9.975	9	9.748	10.085	10.962	9.538	10.31	8.875	9.645	8.228	9.045	7.96	8.829
France	20200709	23.9	8.77671	8.33775	6.802	7.709	202	244	266	244	8.64	9.363	9.165	9.95	10.087	10.957	9.019	9.649	9.386	10.289	7.732	8.395	7.408	8.099
France	20200710	19.825	8.83857	8.39787	10.954	8.081	172	194	220	207	8.917	9.708	9.111	9.874	10.194	11.083	9.563	10.326	9.08	9.891	7.898	8.602	7.107	7.699
France	20200711	19.7	8.40714	7.90563	3.845	7.855	166	187	218	217	8.397	9.038	8.953	9.666	10.058	10.902	9.696	10.485	8.433	9.06	7	7.436	6.313	6.658
France	20200712	20.825	8.38671	7.88088	0.245	7.866	182	198	224	229	8.085	8.634	8.742	9.392	9.756	10.511	9.358	10.052	8.356	8.956	7.523	8.103	6.887	7.399
France	20200713	21.525	8.43357	7.92738	21.801	8.722	186	213	234	228	8.67	9.368	8.884	9.562	9.457	10.125	9.067	9.679	8.318	8.899	7.519	8.091	7.12	7.695
France	20200714	20.15	7.93629	7.36813	0.95	7.893	167	196	236	207	7.598	8.001	7.934	8.358	9.278	9.891	8.811	9.349	7.995	8.482	7.254	7.743	6.684	7.121
France	20200715	18.825	8.23143	7.69262	11.138	7.692	173	191	194	195	8.519	9.158	8.68	9.287	8.783	9.259	8.308	8.712	8.129	8.644	7.755	8.378	7.446	8.103
France	20200716	18.9	8.29257	7.751	8.717	7.956	182	183	206	185	7.85	8.304	8.062	8.502	9.501	10.151	8.9	9.442	8.535	9.147	7.75	8.363	7.45	8.099
France	20200717	20.375	8.71457	8.20925	12.7	8.197	191	212	204	208	8.653	9.309	8.605	9.175	9.782	10.493	9.325	9.964	8.823	9.5	8.254	9	7.56	8.233
France	20200718	22.3	8.30186	7.74513	2.497	8.011	201	224	230	237	8.338	8.9	8.629	9.194	9.185	9.734	8.642	9.101	8.013	8.471	7.758	8.354	7.548	8.207
France	20200719	23.225	8.11129	7.5235	0.061	7.986	195	234	240	260	8.053	8.532	8.438	8.945	9.197	9.737	8.617	9.061	8.225	8.727	7.272	7.725	6.977	7.461
France	20200720	23.2	8.24343	7.658	29.277	9.018	204	209	266	249	8.415	8.976	8.524	9.042	9.483	10.083	8.84	9.327	8.494	9.055	7.187	7.606	6.761	7.175
France	20200721	22.45	8.625	8.06787	9.115	10.145	201	204	241	252	8.588	9.184	8.862	9.453	10.128	10.876	9.592	10.25	8.639	9.226	7.53	8.034	7.036	7.52
France	20200722	21.975	8.31729	7.72125	14.11	10.555	197	202	231	249	8.166	8.644	8.538	9.038	9.781	10.43	9.002	9.506	8.498	9.038	7.231	7.644	7.005	7.47
France	20200723	22.55	8.26914	7.6585	18.936	11.965	191	222	245	244	7.988	8.409	8.233	8.647	9.719	10.339	9.512	10.126	8.073	8.495	7.235	7.639	7.124	7.613
France	20200724	21.425	7.80443	7.1455	16.714	12.519	188	212	241	216	8.035	8.457	8.17	8.559	8.382	8.668	7.906	8.13	7.769	8.106	7.34	7.762	7.029	7.482
France	20200725	21.775	8.29029	7.66363	1.348	12.361	188	218	256	209	8.42	8.926	8.498	8.954	9.203	9.673	8.814	9.239	8.403	8.884	7.688	8.191	7.006	7.442
France	20200726	22.075	7.91986	7.24737	0	12.352	188	208	267	220	7.77	8.106	8.169	8.535	9.026	9.441	8.923	9.361	7.987	8.356	7.248	7.625	6.316	6.555
France	20200727	23.75	8.27657	7.62687	38.117	13.572	189	241	277	243	8.222	8.656	8.652	9.119	9.314	9.783	8.958	9.391	8.15	8.546	7.612	8.072	7.028	7.448
France	20200728	21.95	8.33414	7.67525	8.641	13.507	176	207	278	217	8.389	8.851	8.423	8.823	9.767	10.329	9.357	9.868	8.649	9.151	7.251	7.607	6.503	6.773
France	20200729	21.875	8.293	7.624	22.521	14.668	177	206	265	227	8.197	8.6	8.252	8.6	9.473	9.951	8.721	9.075	8.521	8.98	7.733	8.2	7.154	7.586
France	20200730	26.5	8.10643	7.41062	21.28	14.991	233	247	285	295	7.973	8.311	8.182	8.502	9.227	9.634	8.702	9.04	8.208	8.581	7.507	7.905	6.946	7.312
France	20200731	28.25	8.38171	7.6965	20.039	15.45	258	288	314	270	8.666	9.152	8.688	9.11	9.3	9.71	8.705	9.03	8.455	8.871	7.801	8.259	7.057	7.44
France	20200801	23.325	8.46871	7.77725	0.965	15.397	207	237	273	216	8.194	8.557	8.465	8.823	9.696	10.179	9.338	9.787	8.688	9.144	7.7	8.12	7.2	7.608
France	20200802	20.25	7.69357	6.93188	0.046	15.403	178	203	228	201	7.156	7.272	7.629	7.79	9.218	9.58	8.616	8.895	7.887	8.148	6.803	6.993	6.546	6.777
France	20200803	18.95	6.822	5.98913	51.476	17.247	178	185	199	196	6.73	6.741	7.058	7.085	7.998	8.081	7.323	7.317	6.834	6.851	6.046	6.046	5.765	5.792
France	20200804	19.325	7.58857	6.80288	14.876	18.108	178	201	187	207	7.831	8.073	7.981	8.194	7.911	7.964	7.572	7.606	7.558	7.721	7.273	7.552	6.994	7.313
France	20200805	22.025	7.69529	6.90263	26.167	18.611	194	236	220	231	7.498	7.655	7.666	7.8	8.991	9.26	8.322	8.5	7.743	7.934	7.047	7.261	6.6	6.811
France	20200806	25.425	7.75729	6.95787	24.528	19.059	236	268	243	270	7.731	7.926	7.99	8.179	8.612	8.786	8.394	8.573	7.665	7.827	7.098	7.311	6.811	7.061
France	20200807	27.675	7.76186	6.95287	36.569	21.341	267	293	269	278	7.783	7.976	7.956	8.124	8.468	8.598	7.95	8.026	7.841	8.028	7.4	7.669	6.935	7.202
France	20200808	26.575	7.76257	6.94038	1.072	21.355	216	303	283	261	7.571	7.706	7.863	7.999	8.987	9.208	8.178	8.287	7.862	8.039	7.115	7.307	6.762	6.977
France	20200809	27.7	7.67571	6.83638	0.536	21.423	228	310	287	283	7.469	7.57	7.916	8.05	8.826	9	8.373	8.507	7.557	7.658	6.977	7.127	6.612	6.779
France	20200810	25.25	7.699	6.84912	72.48	24.322	216	287	244	263	7.485	7.576	7.734	7.818	8.904	9.078	8.311	8.419	7.893	8.049	7.027	7.175	6.539	6.678
France	20200811	27.025	7.792	6.93512	21.663	25.258	258	277	285	261	7.807	7.95	8.209	8.372	8.756	8.885	8.274	8.361	7.841	7.973	7.035	7.172	6.622	6.768
France	20200812	24.825	7.674	6.79988	39.802	27.14	194	274	286	239	7.3	7.33	7.153	7.099	9.096	9.275	8.334	8.417	7.962	8.103	7.185	7.34	6.688	6.835
France	20200813	21.975	7.33871	6.437	41.027	29.418	205	231	241	202	7.385	7.418	7.475	7.469	8.329	8.346	7.797	7.768	7.283	7.279	6.741	6.791	6.361	6.425
France	20200814	22.175	6.98086	6.05337	44.781	30.551	208	217	241	221	6.931	6.865	7.069	6.976	7.809	7.716	7.34	7.214	7.102	7.051	6.423	6.397	6.192	6.208
France	20200815	22.125	6.994	6.0555	49.178	37.19	200	228	254	203	6.729	6.613	7.104	7.005	8.03	7.964	7.568	7.471	7.139	7.083	6.399	6.356	5.989	5.952
France	20200816	18.8	6.57414	5.6105	46.006	43.466	138	217	185	212	6.228	6.01	6.569	6.363	7.573	7.412	7.077	6.882	6.83	6.705	5.977	5.84	5.765	5.672
France	20200817	20.775	6.57186	5.59812	9.958	34.837	188	200	236	207	6.635	6.48	6.814	6.641	7.452	7.258	6.99	6.77	6.782	6.636	5.997	5.855	5.333	5.145
France	20200818	22.1	6.56671	5.58312	32.463	36.327	194	214	248	228	6.496	6.305	6.537	6.306	7.681	7.514	7.162	6.96	6.8	6.646	5.795	5.604	5.496	5.33
France	20200819	23.5	7.17343	6.19788	57.788	38.81	203	216	261	260	7.132	7.041	7.158	7.021	8.156	8.056	7.627	7.489	7.359	7.29	6.741	6.716	6.041	5.97
France	20200820	25.7	7.08114	6.09175	73.537	43.296	212	257	283	276	7.146	7.044	7.313	7.189	7.924	7.771	7.538	7.374	7.198	7.088	6.367	6.261	6.082	6.007
France	20200821	24.225	7.173	6.17362	76.739	47.707	204	243	299	223	6.95	6.803	7.401	7.279	8.267	8.156	7.827	7.696	7.474	7.398	6.462	6.36	5.83	5.697
France	20200822	20.5	6.79957	5.78113	53.222	48.265	185	213	216	206	6.807	6.623	7.093	6.908	7.875	7.686	7.45	7.246	6.767	6.561	6.087	5.908	5.518	5.317
France	20200823	19.625	6.77643	5.7475	71.698	51.811	176	189	221	199	6.817	6.623	6.933	6.71	7.783	7.566	7.287	7.045	7.039	6.865	6.015	5.813	5.561	5.358
France	20200824	19.075	6.49071	5.44763	30.273	54.615	170	183	212	198	6.749	6.532	6.924	6.689	7.389	7.099	6.957	6.653	6.475	6.2	5.724	5.463	5.217	4.945
France	20200825	21.65	7.062	6.0145	55.398	57.78	192	223	234	217	7.033	6.848	7.291	7.098	8.149	7.96	7.699	7.492	7.334	7.179	6.264	6.081	5.664	5.458
France	20200826	21.125	6.87029	5.81025	4.397	50.411	181	197	241	226	6.85	6.625	7.261	7.05	7.737	7.473	7.501	7.253	7.15	6.953	6.007	5.771	5.586	5.357
France	20200827	20.925	6.73043	5.65825	171.632	63.95	179	200	238	220	6.752	6.499	7.095	6.848	7.879	7.621	7.266	6.971	7.101	6.884	5.827	5.552	5.193	4.891
France	20200828	15.95	5.91614	4.83337	117.061	69.515	129	173	157	179	5.738	5.329	6.107	5.71	7.072	6.687	6.719	6.337	6.226	5.871	4.934	4.516	4.617	4.217
France	20200829	14.125	5.51843	4.4295	83.648	73.714	128	151	181	105	5.136	4.636	5.246	4.725	6.901	6.481	6.576	6.164	5.712	5.276	4.649	4.183	4.409	3.971
France	20200830	16.075	5.17671	4.08462	82.208	75.164	138	164	174	167	5.026	4.505	5.353	4.838	5.837	5.268	5.666	5.127	5.2	4.688	4.706	4.241	4.449	4.01
France	20200831	16.675	5.29629	4.19712	47.692	77.568	148	164	172	183	5.45	4.977	5.795	5.328	5.669	5.071	5.442	4.868	5.234	4.719	4.892	4.446	4.592	4.168
France	20200901	17.375	5.51729	4.40738	78.194	80.715	153	164	186	192	5.685	5.234	5.821	5.349	6.333	5.808	6.067	5.561	5.505	5.017	4.715	4.239	4.495	4.051
France	20200902	17.675	5.60343	4.48588	108.972	95.148	166	172	189	180	5.69	5.23	5.922	5.453	6.119	5.56	5.901	5.367	5.612	5.129	5.154	4.728	4.826	4.42
France	20200903	20.225	5.99943	4.86575	109.11	86.519	191	218	196	204	5.941	5.502	6.029	5.564	7.024	6.562	6.674	6.221	6.023	5.58	5.334	4.922	4.971	4.575
France	20200904	21.975	6.02814	4.885	135.338	89.041	184	231	229	235	5.804	5.34	6.287	5.842	6.947	6.464	6.624	6.154	6.15	5.711	5.332	4.91	5.053	4.659
France	20200905	19.475	5.90014	4.75075	131.661	95.668	162	175	241	201	5.452	4.938	6.253	5.794	7.158	6.687	6.784	6.321	6.126	5.674	4.912	4.432	4.616	4.16
France	20200906	16.625	5.46314	4.31862	107.486	99.156	141	157	191	176	5.405	4.878	5.622	5.085	6.507	5.953	6.346	5.825	5.409	4.87	4.589	4.066	4.364	3.872
France	20200907	17.375	5.531	4.37838	65.356	101.594	153	176	188	178	5.754	5.255	5.814	5.289	5.975	5.357	5.703	5.107	5.327	4.771	5.188	4.724	4.956	4.524
France	20200908	19.65	5.833	4.662	103.227	105.049	189	204	196	197	5.787	5.283	6.043	5.531	6.423	5.841	6.118	5.554	5.657	5.126	5.472	5.029	5.331	4.932
France	20200909	21.075	5.85157	4.671	132.044	108.233	187	224	209	223	5.585	5.051	5.969	5.44	6.766	6.207	6.156	5.587	6.007	5.502	5.37	4.907	5.108	4.674
France	20200910	21.35	5.69257	4.5095	149.555	113.815	185	210	229	230	5.5	4.949	6.081	5.553	6.729	6.155	6.189	5.613	5.896	5.37	4.924	4.408	4.529	4.028
France	20200911	20.3	5.59114	4.4045	145.679	115.243	156	209	230	217	5.434	4.869	5.648	5.071	6.836	6.26	6.317	5.743	5.593	5.029	4.831	4.298	4.479	3.966
France	20200912	19.5	5.40957	4.22425	173.685	121.042	154	180	229	217	5.202	4.608	5.488	4.889	6.35	5.721	6.061	5.455	5.487	4.906	4.748	4.2	4.531	4.015
France	20200913	21.775	5.34729	4.15838	97.206	119.624	189	204	237	241	5.175	4.572	5.491	4.884	6.046	5.382	5.818	5.183	5.433	4.839	4.908	4.367	4.56	4.04
France	20200914	24.6	5.20457	4.01638	97.988	124.127	219	239	256	270	5.205	4.596	5.433	4.813	5.932	5.251	5.612	4.953	5.202	4.581	4.649	4.079	4.399	3.858
France	20200915	23.4	5.16314	3.97075	119.895	126.428	182	256	261	237	5.119	4.496	5.371	4.739	5.892	5.199	5.688	5.026	5.056	4.417	4.705	4.132	4.311	3.757
France	20200916	23.675	5.45057	4.2335	156.128	129.752	205	243	252	247	5.368	4.756	5.533	4.904	6.336	5.666	5.946	5.294	5.712	5.113	4.879	4.311	4.38	3.824
France	20200917	23.25	5.50043	4.27275	156.863	130.76	221	207	249	253	5.466	4.853	5.956	5.348	6.379	5.701	6.206	5.562	5.546	4.926	4.63	4.038	4.32	3.754
France	20200918	22.125	5.52843	4.29113	202.732	138.634	203	210	251	221	5.679	5.07	5.775	5.145	6.529	5.851	6.14	5.482	5.569	4.942	4.727	4.134	4.28	3.705
France	20200919	20.2	5.172	3.95275	207.741	143.334	176	232	196	204	4.86	4.193	4.939	4.25	6.221	5.513	5.762	5.072	5.256	4.6	4.643	4.038	4.523	3.956
France	20200920	18.525	4.88343	3.67963	161.413	152.196	162	223	172	184	4.706	4.024	4.854	4.154	5.709	4.963	5.333	4.61	5.018	4.342	4.429	3.805	4.135	3.539
France	20200921	18.875	4.82343	3.6185	84.858	150.384	196	202	199	158	4.852	4.172	4.849	4.143	5.545	4.781	5.255	4.522	4.85	4.158	4.39	3.757	4.023	3.415
France	20200922	18.05	4.526	3.34037	154.488	155.158	186	195	167	174	4.686	3.991	4.769	4.052	5.056	4.262	4.864	4.105	4.521	3.808	4.064	3.41	3.722	3.095
France	20200923	17.725	4.50486	3.31675	203.62	161.713	138	179	200	192	4.492	3.783	4.923	4.207	5.001	4.2	4.717	3.947	4.544	3.826	4.086	3.429	3.771	3.142
France	20200924	13.425	4.286	3.11387	242.824	173.577	93	133	182	129	4.067	3.338	4.426	3.685	5.224	4.426	4.959	4.192	4.577	3.855	3.538	2.856	3.211	2.559
France	20200925	11.325	3.50271	2.40313	246.716	179.647	101	113	122	117	3.565	2.817	3.912	3.149	3.947	3.101	3.771	2.96	3.477	2.715	3.05	2.351	2.797	2.132
France	20200926	9.725	3.84157	2.70637	217.853	181.042	108	114	95	72	4.241	3.509	4.392	3.641	4.363	3.525	4.478	3.685	3.822	3.067	3.012	2.311	2.583	1.913
France	20200927	11.35	3.62829	2.512	162.93	181.252	127	123	88	116	3.792	3.045	3.87	3.101	3.969	3.119	3.867	3.055	3.486	2.72	3.323	2.627	3.091	2.429
France	20200928	13.175	3.908	2.75925	65.861	178.63	131	134	109	153	4.015	3.269	4.312	3.549	4.239	3.392	4.054	3.243	3.984	3.226	3.572	2.877	3.18	2.518
France	20200929	14.775	4.07	2.9005	122.638	174.234	142	158	138	153	4.188	3.442	4.301	3.533	4.669	3.826	4.54	3.734	4.085	3.324	3.494	2.796	3.213	2.549
France	20200930	14.8	3.97643	2.81425	220.089	176.507	133	164	142	153	3.738	2.982	4.131	3.355	4.892	4.047	4.625	3.816	4.06	3.295	3.371	2.669	3.018	2.35
France	20201001	14.025	3.45186	2.34912	199.943	170.589	127	139	137	158	3.54	2.779	3.807	3.025	4.124	3.266	4.053	3.232	3.466	2.693	2.705	1.999	2.468	1.799
France	20201002	11.55	3.26043	2.1795	190.521	162.833	116	126	113	107	2.954	2.191	3.141	2.354	4.008	3.146	3.919	3.094	3.474	2.699	2.794	2.087	2.533	1.865
France	20201003	9.6	3.01943	1.96825	252.599	167.629	66	118	117	83	2.997	2.233	3.206	2.418	3.545	2.681	3.334	2.507	3.044	2.269	2.638	1.932	2.372	1.706
France	20201004	11.575	3.09429	2.03312	191.563	171.581	116	116	128	103	2.925	2.162	3.124	2.336	3.801	2.934	3.629	2.8	3.178	2.401	2.627	1.921	2.376	1.711
France	20201005	12.775	3.20757	2.13013	86.39	174.414	132	123	124	132	3.38	2.611	3.787	2.992	3.584	2.717	3.544	2.713	3.211	2.432	2.611	1.905	2.336	1.671
France	20201006	14.275	3.37	2.26938	173.271	181.402	138	134	138	161	3.513	2.741	3.847	3.049	3.776	2.905	3.719	2.884	3.518	2.735	2.765	2.056	2.452	1.785
France	20201007	14.725	3.74571	2.59075	290.363	191.101	142	143	147	157	4.014	3.232	4.167	3.361	4.233	3.354	4.165	3.323	3.717	2.927	3.179	2.459	2.745	2.07
France	20201008	16.125	3.82529	2.65587	266.601	200.3	169	164	143	169	3.874	3.089	4.164	3.354	4.422	3.536	4.257	3.41	4.034	3.235	3.229	2.505	2.797	2.118
France	20201009	14.825	3.66571	2.517	323.071	218.594	138	148	147	160	3.701	2.917	3.996	3.185	4.398	3.508	4.315	3.462	3.818	3.019	2.922	2.205	2.51	1.84
France	20201010	12.525	3.212	2.1295	408.696	240.138	114	119	135	133	3.118	2.347	3.468	2.666	4.1	3.212	4.025	3.175	3.319	2.53	2.385	1.687	2.069	1.419
France	20201011	10.35	2.794	1.77413	244.157	247.396	90	112	98	114	2.859	2.096	3.132	2.338	3.294	2.427	3.204	2.372	2.824	2.051	2.271	1.579	1.974	1.33
France	20201012	10.625	3.08571	2.01875	141.129	254.951	103	108	102	112	3.227	2.449	3.532	2.722	3.457	2.583	3.541	2.698	3.108	2.323	2.559	1.853	2.176	1.522
France	20201013	10.325	2.748	1.73587	208.752	259.848	99	107	87	120	2.663	1.908	3.03	2.238	3.358	2.488	3.29	2.453	2.82	2.046	2.176	1.491	1.899	1.263
France	20201014	9.55	2.53771	1.56012	352.394	268.409	81	104	105	92	2.466	1.721	2.683	1.905	3.008	2.152	2.976	2.151	2.555	1.794	2.12	1.44	1.956	1.318
France	20201015	9.55	2.54614	1.56688	455.882	294.532	107	101	89	85	2.46	1.716	2.722	1.943	2.923	2.071	2.904	2.082	2.519	1.76	2.275	1.585	2.02	1.378
France	20201016	10.3	2.63014	1.63713	392.686	304.14	94	107	112	99	2.723	1.964	2.922	2.132	3.008	2.152	3.076	2.246	2.561	1.801	2.151	1.47	1.97	1.332
France	20201017	10.55	2.607	1.61775	491.838	315.615	104	105	111	102	2.504	1.758	2.711	1.932	3.101	2.24	3.035	2.207	2.706	1.936	2.214	1.529	1.978	1.34
France	20201018	9.95	2.59543	1.60888	457.107	345.005	99	102	92	105	2.612	1.859	2.914	2.123	3.035	2.177	3.038	2.209	2.53	1.772	2.21	1.526	1.829	1.205
France	20201019	11.325	2.62129	1.62988	218.91	355.74	116	100	105	132	2.589	1.838	2.911	2.119	3.138	2.273	3.075	2.243	2.661	1.894	2.146	1.467	1.829	1.205
France	20201020	14.95	2.59557	1.609	312.163	370.012	161	129	165	143	2.525	1.778	2.83	2.042	3.139	2.274	3.064	2.232	2.713	1.942	2.108	1.433	1.79	1.171
France	20201021	17.375	2.53771	1.56262	420.109	379.357	150	165	193	187	2.401	1.663	2.593	1.821	3.25	2.376	3.124	2.287	2.77	1.995	1.936	1.277	1.69	1.082
France	20201022	14.6	2.46457	1.5035	625.261	402.734	139	164	133	148	2.337	1.605	2.544	1.776	3.109	2.244	3.095	2.258	2.626	1.86	1.924	1.266	1.617	1.019
France	20201023	13.8	2.33186	1.3975	656.269	439.112	127	155	118	152	2.226	1.504	2.359	1.606	2.987	2.13	2.964	2.136	2.409	1.662	1.83	1.183	1.548	0.959
France	20201024	14.075	2.28386	1.35788	693.467	466.94	146	141	129	147	2.277	1.55	2.447	1.687	2.656	1.826	2.62	1.818	2.339	1.598	1.956	1.297	1.692	1.087
France	20201025	12.325	2.09171	1.20812	101.358	417.841	101	117	142	133	1.933	1.24	2.232	1.491	2.669	1.838	2.709	1.9	2.201	1.473	1.575	0.959	1.323	0.764
France	20201026	9.1	1.78071	0.963375	1118.52	542	97	103	89	75	1.719	1.05	1.863	1.158	2.204	1.418	2.132	1.375	1.757	1.075	1.476	0.873	1.314	0.758
France	20201027	11.525	2.03657	1.1645	528.269	571.826	120	103	112	126	2.126	1.416	2.287	1.543	2.216	1.43	2.215	1.451	2.077	1.363	1.795	1.156	1.54	0.957
France	20201028	13.15	1.90686	1.06575	575.272	593.241	123	123	132	148	1.897	1.212	2.108	1.382	2.301	1.508	2.285	1.516	2.012	1.306	1.479	0.88	1.266	0.722
France	20201029	13.65	2.03557	1.16663	714.103	605.502	139	129	137	141	2.12	1.412	2.306	1.56	2.332	1.537	2.355	1.58	2.078	1.366	1.679	1.057	1.379	0.821
France	20201030	13.65	2.09671	1.21562	757.949	619.535	149	144	125	128	1.976	1.285	2.186	1.454	2.625	1.799	2.616	1.816	2.213	1.487	1.673	1.053	1.388	0.831
France	20201031	13.125	1.90386	1.06713	537.278	597.979	130	142	109	144	1.872	1.194	2.047	1.331	2.368	1.571	2.364	1.589	1.935	1.241	1.486	0.892	1.255	0.719
France	20201101	15.85	1.89457	1.06062	707.469	681.631	164	162	139	169	1.867	1.191	2.095	1.374	2.264	1.48	2.267	1.503	1.974	1.276	1.522	0.925	1.273	0.736
France	20201102	15.6	1.94729	1.10225	1625.33	751.577	149	163	150	162	1.915	1.234	2.068	1.351	2.423	1.621	2.393	1.616	2.032	1.328	1.52	0.924	1.28	0.744
France	20201103	10.275	1.75857	0.95975	1112.26	832.175	87	91	118	115	1.715	1.061	1.951	1.249	2.218	1.441	2.141	1.393	1.869	1.186	1.333	0.767	1.083	0.581
France	20201104	7.825	1.61214	0.850375	-705.891	655.357	64	73	98	78	1.516	0.89	1.719	1.048	2.019	1.268	2.057	1.32	1.763	1.096	1.222	0.675	0.989	0.506
France	20201105	8.625	1.64729	0.87775	885.597	679.026	76	78	102	89	1.646	1.004	1.777	1.099	2.036	1.284	1.992	1.265	1.75	1.086	1.24	0.693	1.09	0.591
France	20201106	10.65	1.62314	0.861125	933.794	703.295	94	80	111	141	1.539	0.914	1.708	1.042	2.07	1.315	2.013	1.284	1.738	1.077	1.251	0.703	1.043	0.554
France	20201107	13.725	1.59886	0.844	1327.57	812.365	132	114	141	162	1.503	0.885	1.675	1.014	2.02	1.273	2.016	1.288	1.661	1.012	1.258	0.711	1.059	0.569
France	20201108	14.15	1.48929	0.764125	590.776	796.26	148	137	117	164	1.55	0.927	1.692	1.031	1.747	1.04	1.863	1.156	1.457	0.84	1.13	0.607	0.986	0.512
France	20201109	13.1333	1.50386	0.77675	328.219	617.241	136		119	139	1.446	0.84	1.62	0.971	1.89	1.164	1.886	1.178	1.59	0.955	1.146	0.622	0.949	0.484
France	20201110	11.7667	1.45514	0.742	346.435	511.547	126		106	121	1.439	0.836	1.609	0.962	1.796	1.086	1.785	1.093	1.489	0.871	1.118	0.601	0.95	0.487
France	20201111	11.8	1.47057	0.754375	557.745	685.946	123		107	124	1.458	0.854	1.645	0.994	1.751	1.049	1.787	1.095	1.498	0.88	1.179	0.653	0.976	0.51
France	20201112	11.625	1.40286	0.706875	499.866	632.71	106	111	106	142	1.401	0.808	1.573	0.935	1.708	1.014	1.722	1.041	1.444	0.837	1.083	0.577	0.889	0.443
France	20201113	12.925	1.333	0.657375	368.679	554.716	144	126	116	131	1.318	0.74	1.435	0.821	1.647	0.965	1.643	0.976	1.374	0.78	1.041	0.545	0.873	0.432
France	20201114	13.925	1.31443	0.645125	489.586	439.064	140	138	139	140	1.279	0.709	1.422	0.811	1.649	0.968	1.603	0.943	1.387	0.792	1.018	0.528	0.843	0.41
France	20201115	13.1	1.339	0.66475	416.586	415.023	128	133	126	137	1.315	0.741	1.489	0.869	1.651	0.971	1.661	0.994	1.392	0.798	1.018	0.53	0.847	0.415
France	20201116	11.25	1.38786	0.700625	153.968	390.974	114	113	115	108	1.475	0.874	1.673	1.024	1.582	0.913	1.63	0.969	1.385	0.794	1.093	0.591	0.877	0.44
France	20201117	10.625	1.57229	0.8335	698.629	439.582	124	116	83	102	1.602	0.979	1.769	1.104	1.884	1.163	1.893	1.19	1.583	0.957	1.249	0.717	1.026	0.558
France	20201118	11.7	1.62314	0.87125	442.706	423.705	119	112	101	136	1.617	0.992	1.8	1.13	2.015	1.271	2.01	1.289	1.684	1.041	1.235	0.707	1.001	0.54
France	20201119	10	1.37014	0.69325	317.679	398.56	83	102	93	122	1.223	0.672	1.453	0.845	1.922	1.191	1.946	1.235	1.486	0.88	0.854	0.408	0.707	0.315
France	20201120	7.425	1.16314	0.544875	356.408	396.867	73	72	76	76	1.217	0.669	1.373	0.78	1.38	0.746	1.342	0.736	1.175	0.629	0.91	0.453	0.745	0.346
France	20201121	5.85	1.18986	0.56475	270.707	366.658	86	70	26	52	1.197	0.654	1.332	0.748	1.461	0.811	1.419	0.8	1.25	0.69	0.916	0.46	0.754	0.355
France	20201122	5.4	1.16114	0.546	201.154	336.926	85	77	-2	56	1.123	0.596	1.27	0.699	1.489	0.833	1.467	0.841	1.194	0.647	0.86	0.418	0.725	0.334
France	20201123	6.725	1.06186	0.477875	77.551	326.379	97	98	14	60	1.028	0.521	1.163	0.614	1.364	0.732	1.381	0.772	1.05	0.534	0.775	0.354	0.672	0.296
France	20201124	5.975	1.04886	0.46975	151.991	250.936	77	71	18	73	1.028	0.524	1.174	0.625	1.304	0.684	1.298	0.706	1.033	0.521	0.81	0.383	0.695	0.315
France	20201125	9.175	1.05714	0.477125	256.674	225.261	97	80	86	104	1.027	0.524	1.186	0.636	1.356	0.725	1.338	0.74	1.062	0.546	0.784	0.365	0.647	0.281
France	20201126	8.45	1.096	0.50525	199.177	208.906	75	75	75	113	1.064	0.554	1.253	0.691	1.43	0.783	1.411	0.8	1.099	0.577	0.778	0.362	0.637	0.275
France	20201127	9.275	1.06971	0.48775	195.7	186.726	77	86	88	120	1.044	0.541	1.165	0.622	1.411	0.768	1.289	0.702	1.159	0.625	0.791	0.373	0.629	0.271
France	20201128	8.3	0.983714	0.429	191.15	175.746	97	72	41	122	0.981	0.492	1.072	0.55	1.248	0.638	1.208	0.638	0.982	0.487	0.761	0.352	0.634	0.275
France	20201129	5.35	0.959857	0.413625	149.571	168.627	71	38	19	86	0.937	0.459	1.065	0.545	1.234	0.626	1.145	0.589	0.979	0.486	0.731	0.331	0.628	0.273
France	20201130	3.175	0.963286	0.41725	66.704	167.13	25	36	26	40	0.924	0.451	1.087	0.564	1.253	0.64	1.205	0.638	0.96	0.472	0.719	0.323	0.595	0.25
France	20201201	5.95	0.935286	0.3995	128.138	163.838	75	78	28	57	0.968	0.485	1.086	0.565	1.196	0.595	1.194	0.631	0.903	0.429	0.656	0.277	0.544	0.214
France	20201202	5.675	0.903714	0.3785	217.975	158.497	56	76	41	54	0.921	0.45	1.033	0.524	1.159	0.566	1.091	0.55	0.907	0.434	0.67	0.288	0.545	0.216
France	20201203	6.125	0.888714	0.369625	195.899	158.044	69	66	56	54	0.887	0.425	0.999	0.499	1.194	0.593	1.089	0.55	0.889	0.421	0.643	0.27	0.52	0.199
France	20201204	5.2	0.809	0.317	176.35	155.374	37	57	57	57	0.748	0.32	0.856	0.388	1.14	0.55	1.046	0.516	0.832	0.379	0.572	0.219	0.469	0.164
France	20201205	4.275	0.736714	0.26925	197.354	156.23	45	49	24	53	0.69	0.277	0.783	0.333	1.029	0.463	0.928	0.425	0.739	0.309	0.538	0.195	0.45	0.152
France	20201206	4.875	0.844714	0.341875	167.74	158.738	50	50	24	71	0.924	0.457	1.074	0.56	1.012	0.449	0.993	0.476	0.808	0.362	0.616	0.253	0.486	0.178
France	20201207	4.175	0.917	0.390875	52.257	156.744	24	38	43	62	0.873	0.419	0.983	0.49	1.265	0.644	1.122	0.579	0.953	0.474	0.678	0.3	0.545	0.221
France	20201208	4.975	0.833	0.335875	215.049	168.739	34	37	61	67	0.835	0.391	0.935	0.454	1.154	0.557	1.044	0.519	0.809	0.365	0.577	0.227	0.477	0.174
France	20201209	4.075	0.854	0.349875	224.823	169.684	45	20	34	64	0.837	0.393	0.957	0.472	1.165	0.565	1.029	0.508	0.845	0.393	0.626	0.264	0.519	0.204
France	20201210	5.875	0.909571	0.386625	212.521	171.978	86	53	12	84	0.865	0.415	0.972	0.484	1.212	0.6	1.101	0.565	0.947	0.471	0.695	0.314	0.575	0.244
France	20201211	8.075	0.893429	0.376875	206.654	176.16	98	89	61	75	0.864	0.415	1.009	0.513	1.222	0.606	1.107	0.57	0.882	0.423	0.642	0.277	0.528	0.211
France	20201212	7.875	0.859286	0.354375	0	178.412	79	88	82	66	0.863	0.414	0.999	0.506	1.15	0.549	1.052	0.527	0.852	0.4	0.617	0.259	0.482	0.18
France	20201213	8	0.972571	0.43025	390.357	179.647	99	62	62	97	0.951	0.481	1.099	0.584	1.369	0.717	1.238	0.673	0.941	0.468	0.665	0.294	0.545	0.225
France	20201214	10.05	0.950571	0.4155	48.902	179.184	116	104	78	104	0.925	0.462	1.029	0.531	1.356	0.705	1.18	0.628	0.955	0.479	0.673	0.3	0.536	0.219
France	20201215	10.15	0.924857	0.399875	178.556	174.147	92	99	118	97	0.87	0.421	0.979	0.491	1.334	0.694	1.155	0.613	0.971	0.492	0.642	0.278	0.523	0.21
France	20201216	9.275	0.942857	0.411875	271.473	180.586	93	79	106	93	0.9	0.443	1.022	0.525	1.328	0.69	1.178	0.631	0.95	0.476	0.684	0.309	0.538	0.221
France	20201217	9.5	0.887143	0.375125	281.86	190.156	91	92	90	107	0.84	0.398	0.951	0.47	1.283	0.655	1.12	0.586	0.888	0.429	0.623	0.265	0.505	0.198
France	20201218	9.175	0.885	0.373875	245.199	195.475	101	81	105	80	0.865	0.418	0.991	0.501	1.212	0.601	1.073	0.55	0.903	0.441	0.636	0.275	0.515	0.205
France	20201219	10.3	0.888143	0.376375	267	202.835	104	91	112	105	0.843	0.401	0.98	0.493	1.269	0.645	1.104	0.573	0.885	0.428	0.63	0.271	0.506	0.2
France	20201220	8.725	0.816286	0.32925	196.083	205.512	88	94	64	103	0.765	0.342	0.869	0.408	1.215	0.603	1.053	0.534	0.83	0.386	0.541	0.207	0.441	0.154
										120

## Sheet: Greece
Country	Date	TAVG	UV_Avg	UVDVF_Avg	Daily_new_cases_per_million	7-days avg of daily new cases	TAVG_GR000016648	uv_Athens_Greece	UVD	uv_Mil.-Airport_Tatoi_Greece	UVD	uv_Nea_Mihaniona_Greece	UVD	uv_Thessaloniki_Greece	UVD
Greece	20200301	7.1	4.02025	3.087	0.288	0	71	4.473	3.507	4.436	3.467	3.605	2.705	3.567	2.669
Greece	20200302	11.8	3.849	2.91975	0	0.096	118	4.247	3.286	4.226	3.261	3.492	2.595	3.431	2.537
Greece	20200303	14.6	3.96275	3.033	0	0.096	146	4.289	3.33	4.277	3.313	3.672	2.773	3.613	2.716
Greece	20200304	12.9	3.5285	2.60575	0.192	0.11	129	3.857	2.904	3.831	2.874	3.231	2.34	3.195	2.305
Greece	20200305	8.7	3.20475	2.28625	2.111	0.384	87	3.468	2.52	3.471	2.517	2.951	2.065	2.929	2.043
Greece	20200306	8.9	4.55575	3.62725	1.343	0.562	89	4.887	3.934	4.853	3.893	4.253	3.353	4.23	3.329
Greece	20200307	12.9	4.4855	3.5605	0.096	0.576	129	4.993	4.044	4.95	3.993	4.016	3.119	3.983	3.086
Greece	20200308	12	4.1045	3.18125	2.59	0.905	120	4.378	3.429	4.393	3.437	3.844	2.95	3.803	2.909
Greece	20200309	9.5	3.8405	2.9175	0	0.905	95	3.964	3.014	4.038	3.082	3.681	2.788	3.679	2.786
Greece	20200310	9.8	3.9965	3.07575	1.535	1.124	98	4.274	3.328	4.293	3.339	3.716	2.825	3.703	2.811
Greece	20200311	10.3	3.93425	3.014	0.959	1.234	103	4.097	3.151	4.111	3.157	3.759	2.869	3.77	2.879
Greece	20200312	10.4	4.602	3.692	0	0.932	104	4.82	3.887	4.838	3.895	4.372	3.491	4.378	3.495
Greece	20200313	13	4.92275	4.02175	8.731	1.987	130	5.215	4.293	5.219	4.286	4.636	3.763	4.621	3.745
Greece	20200314	12.4	4.81925	3.92025	3.646	2.494	124	5.191	4.273	5.191	4.262	4.455	3.582	4.44	3.564
Greece	20200315	9.7	4.9835	4.0925	9.882	3.536	97	5.284	4.373	5.316	4.394	4.676	3.812	4.658	3.791
Greece	20200316	6.1	4.64775	3.7515	0	3.536	61	4.972	4.056	4.935	4.007	4.355	3.486	4.329	3.457
Greece	20200317	5.7	4.87925	3.99375	5.373	4.084	57	5.294	4.393	5.295	4.382	4.483	3.621	4.445	3.579
Greece	20200318	7.9	4.6265	3.736	2.974	4.372	79	5.078	4.174	5.059	4.142	4.201	3.332	4.168	3.296
Greece	20200319	8.7	4.25925	3.3585	0	4.372	87	4.469	3.546	4.455	3.52	4.05	3.178	4.063	3.19
Greece	20200320	10.2	4.66475	3.7825	7.387	4.18	102	4.804	3.897	4.816	3.898	4.514	3.662	4.525	3.673
Greece	20200321	12.1	5.04025	4.17775	3.358	4.139	121	5.409	4.533	5.395	4.506	4.702	3.861	4.655	3.811
Greece	20200322	12.7	4.8495	3.9825	9.018	4.016	127	5.12	4.235	5.15	4.254	4.565	3.722	4.563	3.719
Greece	20200323	8.7	4.66925	3.79725	6.812	4.989	87	4.884	3.992	4.925	4.022	4.417	3.57	4.451	3.605
Greece	20200324	7.9	4.71775	3.8515	4.605	4.879	79	5.04	4.16	5.081	4.191	4.376	3.529	4.374	3.526
Greece	20200325	8.8	4.86925	4.01525	7.483	5.523	88	5.199	4.332	5.198	4.318	4.535	3.7	4.545	3.711
Greece	20200326	8.9	4.79275	3.938	6.812	6.497	89	4.953	4.076	5.017	4.132	4.608	3.78	4.593	3.764
Greece	20200327	8.7	4.737	3.8825	7.1	6.455	87	5.081	4.215	5.073	4.195	4.404	3.567	4.39	3.553
Greece	20200328	9.8	4.93875	4.10075	9.114	7.278	98	5.199	4.345	5.226	4.362	4.691	3.875	4.639	3.821
Greece	20200329	11.5	5.03575	4.209	9.114	7.292	115	5.266	4.421	5.309	4.456	4.836	4.034	4.732	3.925
Greece	20200330	11.1	5.21425	4.405	5.373	7.086	111	5.417	4.589	5.422	4.582	5.043	4.26	4.975	4.189
Greece	20200331	11.2	5.15175	4.343	9.786	7.826	112	5.493	4.675	5.496	4.667	4.819	4.025	4.799	4.005
Greece	20200401	9.1	4.77	3.93625	9.69	8.141	91	5.132	4.292	5.123	4.271	4.414	3.592	4.411	3.59
Greece	20200402	7.3	4.6955	3.8595	12.376	8.936	73	4.953	4.103	4.902	4.037	4.461	3.645	4.466	3.653
Greece	20200403	8.1	5.111	4.3135	6.62	8.868	81	5.306	4.49	5.319	4.492	4.935	4.162	4.884	4.11
Greece	20200404	8.1	4.88275	4.07025	5.756	8.388	81	5.002	4.165	5.025	4.178	4.761	3.977	4.743	3.961
Greece	20200405	9.8	4.85275	4.04175	5.948	7.936	98	5.076	4.25	5.079	4.241	4.625	3.833	4.631	3.843
Greece	20200406	9.2	5.25475	4.485	1.919	7.442	92	5.512	4.73	5.55	4.759	4.981	4.226	4.976	4.225
Greece	20200407	10.7	5.504	4.76425	7.387	7.1	107	5.557	4.785	5.604	4.825	5.377	4.666	5.478	4.781
Greece	20200408	10.5	6.35225	5.7055	4.989	6.428	105	6.13	5.42	6.209	5.496	6.539	5.955	6.531	5.951
Greece	20200409	10.8	6.7535	6.158	6.812	5.633	108	6.64	5.991	6.759	6.111	6.829	6.285	6.786	6.245
Greece	20200410	12.3	6.17875	5.5295	5.373	5.455	123	6.361	5.691	6.409	5.733	5.966	5.337	5.979	5.357
Greece	20200411	13.9	6.47775	5.86975	6.716	5.592	139	6.586	5.948	6.62	5.975	6.346	5.768	6.359	5.788
Greece	20200412	13.8	7.11075	6.58525	3.166	5.195	138	7.098	6.527	7.17	6.596	7.106	6.626	7.069	6.592
Greece	20200413	14.4	7.132	6.61925	2.974	5.345	144	7.362	6.832	7.391	6.853	6.983	6.499	6.792	6.293
Greece	20200414	13.3	6.9625	6.43875	2.399	4.633	133	7.398	6.882	7.359	6.828	6.568	6.043	6.525	6.002
Greece	20200415	10.2	6.217	5.61175	2.111	4.221	102	6.431	5.809	6.481	5.855	5.981	5.391	5.975	5.392
Greece	20200416	9.9	6.7055	6.17075	1.439	3.454	99	6.548	5.949	6.662	6.066	6.822	6.348	6.79	6.32
Greece	20200417	12.5	7.23825	6.78125	1.631	2.919	125	7.37	6.883	7.434	6.944	7.097	6.67	7.052	6.628
Greece	20200418	15.7	6.92975	6.4425	1.055	2.111	157	7.01	6.487	7.057	6.528	6.85	6.401	6.802	6.354
Greece	20200419	17	7.03275	6.568	0	1.658	170	7.401	6.939	7.434	6.964	6.696	6.235	6.6	6.134
Greece	20200420	16.6	7.826	7.483	0.959	1.371	166	7.968	7.594	8.008	7.628	7.701	7.393	7.627	7.317
Greece	20200421	11.6	7.16375	6.73725	14.967	3.166	116	7.582	7.166	7.604	7.179	6.75	6.316	6.719	6.288
Greece	20200422	10.1	7.415	7.03725	0.672	2.96	101	7.265	6.816	7.398	6.954	7.549	7.243	7.448	7.136
Greece	20200423	10.4	7.1185	6.708	5.277	3.509	104	7.011	6.535	7.121	6.649	7.213	6.868	7.129	6.78
Greece	20200424	11.4	6.976	6.55475	2.59	3.646	114	6.836	6.345	6.883	6.386	7.041	6.681	7.144	6.807
Greece	20200425	13.6	7.33025	6.97225	1.535	3.714	136	7.165	6.731	7.317	6.892	7.471	7.189	7.368	7.077
Greece	20200426	15.7	7.1925	6.82225	1.055	3.865	157	7.299	6.895	7.405	7.003	7.04	6.7	7.026	6.691
Greece	20200427	16.2	7.44275	7.122	1.631	3.961	162	7.675	7.339	7.76	7.423	7.157	6.846	7.179	6.88
Greece	20200428	17.2	7.357	7.03375	3.07	2.261	172	7.349	6.972	7.446	7.07	7.321	7.048	7.312	7.045
Greece	20200429	17.8	7.618	7.3475	0.959	2.303	178	7.761	7.46	7.828	7.523	7.475	7.239	7.408	7.168
Greece	20200430	17	6.9055	6.5295	1.439	1.754	170	6.84	6.403	6.958	6.525	6.904	6.582	6.92	6.608
Greece	20200501	18.1	7.21575	6.89975	2.015	1.672	181	7.303	6.949	7.401	7.048	7.096	6.817	7.063	6.785
Greece	20200502	18.2	7.0005	6.65675	0.768	1.562	182	7.328	6.987	7.35	6.999	6.69	6.35	6.634	6.291
Greece	20200503	18.8	6.841	6.4805	0.576	1.494	188	6.868	6.461	6.94	6.529	6.767	6.45	6.789	6.482
Greece	20200504	17.2	6.32375	5.88325	0.576	1.343	172	6.379	5.9	6.407	5.916	6.236	5.834	6.273	5.883
Greece	20200505	16.2	7.6025	7.39375	0.959	1.042	162	7.761	7.524	7.802	7.557	7.429	7.25	7.418	7.244
Greece	20200506	18.4	7.67875	7.493	2.015	1.192	184	7.953	7.76	8.039	7.845	7.388	7.212	7.335	7.155
Greece	20200507	15.4	7.12875	6.85375	1.439	1.192	154	7.53	7.273	7.531	7.258	6.752	6.469	6.702	6.415
Greece	20200508	16.2	7.7245	7.57	1.247	1.083	162	7.712	7.498	7.824	7.613	7.688	7.59	7.674	7.579
Greece	20200509	17.2	7.88	7.76325	1.823	1.234	172	8.093	7.957	8.197	8.064	7.625	7.525	7.605	7.507
Greece	20200510	18.3	8.87575	8.9575	0.576	1.234	183	9.266	9.356	9.382	9.478	8.429	8.497	8.426	8.499
Greece	20200511	20.5	8.74025	8.8095	0.959	1.288	205	9.064	9.13	9.078	9.13	8.416	8.493	8.403	8.485
Greece	20200512	23.1	9.5075	9.738	1.727	1.398	231	9.909	10.147	10.039	10.287	9.077	9.298	9.005	9.22
Greece	20200513	21.3	9.15725	9.33225	1.535	1.329	213	9.409	9.564	9.498	9.655	8.87	9.062	8.852	9.048
Greece	20200514	22.6	9.68125	9.97375	0.959	1.261	226	9.986	10.266	10.115	10.404	9.318	9.616	9.306	9.609
Greece	20200515	24.6	10.0853	10.4737	3.838	1.631	246	10.23	10.572	10.371	10.725	9.859	10.282	9.881	10.316
Greece	20200516	25.5	10.2313	10.6638	0.863	1.494	255	10.446	10.845	10.596	11.009	9.941	10.396	9.942	10.405
Greece	20200517	24.8	10.1683	10.5998	1.439	1.617	248	10.558	10.992	10.682	11.126	9.735	10.159	9.698	10.122
Greece	20200518	25	10.1435	10.5828	0.192	1.508	250	10.75	11.238	10.846	11.338	9.497	9.883	9.481	9.872
Greece	20200519	23.2	10.2733	10.754	0.384	1.316	232	10.69	11.179	10.797	11.293	9.798	10.262	9.808	10.282
Greece	20200520	21.6	9.5315	9.86825	0.959	1.234	216	9.827	10.152	9.928	10.257	9.193	9.537	9.178	9.527
Greece	20200521	18.9	8.75775	8.94275	0.288	1.138	189	8.898	9.045	9.062	9.224	8.544	8.758	8.527	8.744
Greece	20200522	16.9	8.8395	9.05175	2.015	0.877	169	9.002	9.18	9.147	9.337	8.621	8.862	8.588	8.828
Greece	20200523	17.7	9.1545	9.4455	0.192	0.781	177	9.158	9.379	9.311	9.545	9.074	9.425	9.075	9.433
Greece	20200524	19.8	8.8955	9.141	0.192	0.603	198	8.886	9.06	8.979	9.154	8.835	9.142	8.882	9.208
Greece	20200525	18.4	8.12375	8.20875	0.384	0.63	184	8.403	8.485	8.517	8.604	7.805	7.891	7.77	7.855
Greece	20200526	15.3	7.224	7.12125	0.959	0.713	153	7.722	7.67	7.728	7.656	6.705	6.555	6.741	6.604
Greece	20200527	14.1	7.36	7.295	1.055	0.726	141	7.543	7.46	7.631	7.546	7.133	7.084	7.133	7.09
Greece	20200528	16.6	7.4295	7.3865	0.288	0.726	166	7.485	7.397	7.632	7.554	7.295	7.288	7.306	7.307
Greece	20200529	17.1	8.0245	8.11875	0.288	0.48	171	8.19	8.258	8.26	8.323	7.827	7.947	7.821	7.947
Greece	20200530	16.9	7.98625	8.07925	0.576	0.535	169	8.089	8.142	8.18	8.232	7.816	7.941	7.86	8.002
Greece	20200531	18.1	7.82025	7.88375	0.192	0.535	181	7.768	7.759	7.87	7.862	7.803	7.93	7.84	7.984
Greece	20200601	16.9	7.49375	7.491	0.096	0.493	169	7.377	7.29	7.472	7.384	7.534	7.606	7.592	7.684
Greece	20200602	19.4	7.63675	7.6715	1.823	0.617	194	7.509	7.456	7.616	7.564	7.712	7.83	7.71	7.836
Greece	20200603	18	8.00275	8.1265	0	0.466	180	7.776	7.786	7.956	7.984	8.164	8.394	8.115	8.342
Greece	20200604	19.5	8.35175	8.56125	1.439	0.63	195	8.193	8.301	8.316	8.43	8.42	8.717	8.478	8.797
Greece	20200605	22.1	9.1525	9.55	1.439	0.795	221	9.283	9.639	9.468	9.846	8.942	9.369	8.917	9.346
Greece	20200606	20.1	8.32825	8.54175	1.247	0.891	201	8.327	8.476	8.508	8.676	8.227	8.488	8.251	8.527
Greece	20200607	21.4	9.2595	9.693	1.631	1.096	214	9.515	9.936	9.639	10.068	8.973	9.417	8.911	9.351
Greece	20200608	23	9.487	9.98025	4.989	1.795	230	9.626	10.078	9.78	10.246	9.293	9.82	9.249	9.777
Greece	20200609	21.8	9.08725	9.492	0.863	1.658	218	9.092	9.427	9.262	9.615	8.992	9.451	9.003	9.475
Greece	20200610	24.4	8.5745	8.8625	0.959	1.795	244	8.76	9.025	8.888	9.161	8.302	8.599	8.348	8.665
Greece	20200611	23.4	8.06625	8.23975	1.919	1.864	234	8.16	8.294	8.245	8.375	7.91	8.116	7.95	8.174
Greece	20200612	23.3	7.88075	8.013	1.919	1.933	233	8.164	8.302	8.123	8.229	7.575	7.703	7.661	7.818
Greece	20200613	23.4	8.395	8.65425	0.384	1.809	234	8.162	8.302	8.266	8.407	8.542	8.906	8.61	9.002
Greece	20200614	27.6	9.16425	9.60575	0.863	1.7	276	9.337	9.749	9.462	9.881	8.921	9.381	8.937	9.412
Greece	20200615	26.3	9.0905	9.51775	1.247	1.165	263	9.169	9.545	9.286	9.667	8.953	9.423	8.954	9.436
Greece	20200616	24.3	9.08125	9.50525	1.343	1.234	243	9.502	9.957	9.637	10.101	8.615	9.003	8.571	8.96
Greece	20200617	24.4	9.3855	9.88475	5.277	1.85	244	9.79	10.313	9.945	10.484	8.97	9.448	8.837	9.294
Greece	20200618	27.2	9.17275	9.624	2.303	1.905	272	9.365	9.792	9.436	9.858	8.929	9.397	8.961	9.449
Greece	20200619	28	9.83375	10.4437	0.959	1.768	280	10.163	10.775	10.194	10.794	9.511	10.123	9.467	10.083
Greece	20200620	25.3	10.2155	10.9205	1.823	1.974	253	10.159	10.771	10.353	10.991	10.201	10.984	10.149	10.936
Greece	20200621	23	9.158	9.60325	0.959	1.987	230	9.97	10.539	9.985	10.538	8.344	8.668	8.333	8.668
Greece	20200622	22	8.79775	9.16075	2.015	2.097	220	8.97	9.308	9.14	9.496	8.576	8.956	8.505	8.883
Greece	20200623	21.3	8.7495	9.1035	1.439	2.111	213	8.583	8.831	8.732	8.994	8.846	9.292	8.837	9.297
Greece	20200624	23.3	9.4515	9.96925	0.768	1.467	233	9.633	10.122	9.757	10.256	9.183	9.71	9.233	9.789
Greece	20200625	23.8	9.08	9.5075	1.055	1.288	238	9.275	9.68	9.403	9.82	8.84	9.28	8.802	9.25
Greece	20200626	25.3	10.3065	11.0265	2.111	1.453	253	10.419	11.087	10.57	11.256	10.16	10.923	10.077	10.84
Greece	20200627	25.7	10.5568	11.335	2.207	1.508	257	10.711	11.445	10.792	11.529	10.39	11.207	10.334	11.159
Greece	20200628	25.7	10.9242	11.7873	0.959	1.508	257	11.134	11.964	11.317	12.174	10.608	11.476	10.638	11.535
Greece	20200629	27.2	10.5663	11.34	1.343	1.412	272	10.683	11.404	10.854	11.6	10.433	11.253	10.295	11.103
Greece	20200630	29.1	11.3123	12.2623	1.823	1.467	291	11.313	12.176	11.488	12.378	11.343	12.384	11.105	12.111
Greece	20200701	29.3	11.3508	12.303	2.207	1.672	293	11.625	12.556	11.772	12.724	11.041	12.001	10.965	11.931
Greece	20200702	28.2	10.4917	11.235	2.494	1.878	282	10.508	11.176	10.669	11.359	10.444	11.251	10.346	11.154
Greece	20200703	28.3	10.6495	11.4243	2.686	1.96	283	10.807	11.539	10.909	11.65	10.462	11.268	10.42	11.24
Greece	20200704	27.9	10.6497	11.42	2.399	1.987	279	10.588	11.264	10.754	11.454	10.686	11.54	10.571	11.422
Greece	20200705	25.3	10.42	11.129	0.768	1.96	253	10.422	11.053	10.66	11.333	10.375	11.147	10.223	10.983
Greece	20200706	25.6	9.78375	10.334	4.125	2.357	256	10.232	10.814	10.319	10.908	9.294	9.797	9.29	9.817
Greece	20200707	27.6	9.33125	9.772	2.59	2.467	276	9.458	9.86	9.558	9.969	9.15	9.611	9.159	9.648
Greece	20200708	24.8	10.2203	10.863	3.166	2.604	248	10.116	10.658	10.241	10.8	10.324	11.06	10.2	10.934
Greece	20200709	24.9	10.1085	10.7178	4.797	2.933	249	9.979	10.484	10.086	10.602	10.233	10.938	10.136	10.847
Greece	20200710	25.1	10.5452	11.2452	5.756	3.372	251	10.725	11.389	10.903	11.596	10.315	11.031	10.238	10.965
Greece	20200711	25.1	10.363	11.0095	3.838	3.577	251	11.019	11.74	11.092	11.819	9.752	10.326	9.589	10.153
Greece	20200712	26.9	9.9905	10.5465	2.974	3.892	269	10.098	10.606	10.18	10.695	9.853	10.442	9.831	10.443
Greece	20200713	26.7	10.429	11.0735	2.207	3.618	267	10.838	11.5	10.886	11.549	10.1	10.736	9.892	10.509
Greece	20200714	22.6	9.9535	10.482	5.469	4.03	226	10.201	10.714	10.248	10.761	9.708	10.243	9.657	10.21
Greece	20200715	24.8	10.3427	10.9508	2.59	3.947	248	10.276	10.795	10.392	10.927	10.459	11.157	10.244	10.924
Greece	20200716	25.6	9.776	10.243	2.782	3.659	256	10.429	10.972	10.502	11.051	9.211	9.613	8.962	9.336
Greece	20200717	25	9.73075	10.1785	2.399	3.18	250	10.364	10.883	10.442	10.967	9.133	9.51	8.984	9.354
Greece	20200718	25.3	9.69575	10.128	1.823	2.892	253	10.043	10.483	10.154	10.608	9.375	9.798	9.211	9.623
Greece	20200719	25.8	9.9145	10.383	2.303	2.796	258	10.405	10.911	10.465	10.973	9.428	9.853	9.36	9.795
Greece	20200720	26.1	9.86225	10.3097	0.48	2.549	261	10.107	10.538	10.206	10.648	9.654	10.12	9.482	9.933
Greece	20200721	27.1	10.3052	10.8385	3.454	2.261	271	10.401	10.883	10.482	10.97	10.222	10.803	10.116	10.698
Greece	20200722	26.7	10.5378	11.1087	2.782	2.289	267	10.648	11.169	10.748	11.28	10.404	11.014	10.351	10.972
Greece	20200723	26.8	10.6495	11.231	3.166	2.344	268	10.856	11.408	11.038	11.618	10.443	11.049	10.261	10.849
Greece	20200724	26.7	10.458	10.9857	2.399	2.344	267	10.669	11.169	10.754	11.262	10.289	10.849	10.12	10.663
Greece	20200725	27.4	10.1045	10.5433	2.974	2.508	274	10.577	11.045	10.674	11.152	9.652	10.062	9.515	9.914
Greece	20200726	26.4	9.35425	9.625	2.59	2.549	264	9.921	10.244	9.952	10.271	8.834	9.06	8.71	8.925
Greece	20200727	28.1	8.9955	9.1825	3.262	2.947	281	9.375	9.577	9.362	9.551	8.681	8.864	8.564	8.738
Greece	20200728	28.6	9.48225	9.75775	4.989	3.166	286	9.573	9.803	9.674	9.912	9.361	9.675	9.321	9.641
Greece	20200729	28.7	9.6815	9.985	5.469	3.55	287	9.653	9.886	9.8	10.05	9.647	10.008	9.626	9.996
Greece	20200730	29.3	9.66	9.946	6.236	3.988	293	9.77	10.013	9.813	10.053	9.518	9.84	9.539	9.878
Greece	20200731	30.3	9.834	10.1412	7.292	4.687	303	9.809	10.046	9.89	10.131	9.834	10.207	9.803	10.181
Greece	20200801	27.7	9.5925	9.83725	10.554	5.77	277	9.807	10.03	9.859	10.081	9.368	9.633	9.336	9.605
Greece	20200802	26.8	9.3915	9.58725	7.196	6.428	268	9.16	9.25	9.262	9.358	9.577	9.872	9.567	9.869
Greece	20200803	26.3	9.38475	9.563	7.196	6.99	263	9.506	9.646	9.622	9.771	9.214	9.424	9.197	9.411
Greece	20200804	27	9.40475	9.57475	11.321	7.895	270	9.309	9.4	9.429	9.53	9.461	9.706	9.42	9.663
Greece	20200805	25.9	8.72775	8.75775	11.417	8.744	259	8.811	8.8	8.889	8.879	8.574	8.636	8.637	8.716
Greece	20200806	23.1	8.5775	8.56525	14.295	9.896	231	9.074	9.097	9.143	9.165	7.991	7.932	8.102	8.067
Greece	20200807	22.9	8.2935	8.21775	14.103	10.869	229	8.886	8.863	8.926	8.898	7.667	7.538	7.695	7.572
Greece	20200808	25.4	8.32475	8.24425	14.487	11.431	254	8.692	8.623	8.782	8.716	7.904	7.808	7.921	7.83
Greece	20200809	27	7.889	7.72175	19.38	13.171	270	7.982	7.781	8.009	7.798	7.758	7.625	7.807	7.683
Greece	20200810	27.2	8.59625	8.54075	12.089	13.87	272	8.479	8.35	8.574	8.447	8.649	8.663	8.683	8.703
Greece	20200811	27.4	8.87775	8.857	18.517	14.898	274	8.936	8.87	9.018	8.953	8.733	8.75	8.824	8.855
Greece	20200812	27.6	8.7275	8.66775	22.546	16.488	276	8.775	8.669	8.869	8.766	8.635	8.621	8.631	8.615
Greece	20200813	26.8	8.77	8.7025	19.572	17.242	268	9.157	9.099	9.174	9.107	8.358	8.285	8.391	8.319
Greece	20200814	26.8	8.88275	8.821	24.081	18.667	268	9.088	9.006	9.143	9.057	8.67	8.636	8.63	8.585
Greece	20200815	27.1	8.934	8.867	21.683	19.695	271	9.03	8.925	9.082	8.972	8.783	8.755	8.841	8.816
Greece	20200816	25.8	8.62675	8.49625	20.819	19.901	258	8.793	8.637	8.859	8.7	8.411	8.307	8.444	8.341
Greece	20200817	25.6	8.787	8.66775	14.103	20.189	256	9.071	8.943	9.109	8.975	8.478	8.372	8.49	8.381
Greece	20200818	25.8	8.6665	8.51425	23.985	20.97	258	9.185	9.06	9.237	9.109	8.106	7.928	8.138	7.96
Greece	20200819	25.6	8.7255	8.567	20.34	20.655	256	9.677	9.61	9.685	9.608	7.758	7.513	7.782	7.537
Greece	20200820	25.4	8.07	7.8025	23.985	21.285	254	8.5	8.247	8.561	8.306	7.65	7.377	7.569	7.28
Greece	20200821	26.3	8.563	8.35475	19.572	20.641	263	8.897	8.686	8.932	8.717	8.191	7.986	8.232	8.03
Greece	20200822	27.1	8.59925	8.3825	23.314	20.874	271	8.916	8.694	8.952	8.725	8.263	8.055	8.266	8.056
Greece	20200823	27.2	8.61225	8.38425	27.151	21.779	272	8.692	8.425	8.735	8.464	8.486	8.296	8.536	8.352
Greece	20200824	27	8.3915	8.1185	14.871	21.888	270	8.715	8.437	8.744	8.461	8.048	7.782	8.059	7.794
Greece	20200825	25.7	8.35375	8.0625	16.118	20.764	257	8.637	8.335	8.738	8.441	8.032	7.751	8.008	7.723
Greece	20200826	24.5	8.3225	8.01425	28.111	21.875	245	8.497	8.163	8.466	8.12	8.141	7.862	8.186	7.912
Greece	20200827	25.7	8.355	8.0375	24.081	21.888	257	8.532	8.189	8.575	8.229	8.167	7.878	8.146	7.854
Greece	20200828	26.2	8.3305	7.9955	25.808	22.779	262	8.783	8.457	8.809	8.479	7.884	7.544	7.846	7.502
Greece	20200829	25.9	8.2895	7.9365	16.982	21.875	259	8.626	8.267	8.691	8.333	7.943	7.598	7.898	7.548
Greece	20200830	25.2	8.44325	8.0955	15.063	20.148	252	8.714	8.351	8.729	8.361	8.167	7.836	8.163	7.834
Greece	20200831	26.7	8.263	7.8795	17.557	20.531	267	8.815	8.45	8.793	8.419	7.703	7.302	7.741	7.347
Greece	20200901	27.7	8.12775	7.71575	19.86	21.066	277	8.411	7.985	8.441	8.013	7.868	7.474	7.791	7.391
Greece	20200902	26.2	8.2355	7.8215	22.354	20.244	262	9.058	8.69	9.007	8.628	7.475	7.023	7.402	6.945
Greece	20200903	26.8	8.31975	7.90275	23.122	20.107	268	8.624	8.194	8.686	8.258	8.039	7.638	7.93	7.521
Greece	20200904	26.6	7.8405	7.35825	19.38	19.188	266	8.269	7.787	8.257	7.77	7.476	7	7.36	6.876
Greece	20200905	23.9	7.63725	7.12225	17.845	19.312	239	7.9	7.368	7.89	7.353	7.425	6.932	7.334	6.836
Greece	20200906	23.3	8.0115	7.5225	13.24	19.051	233	8.342	7.842	8.352	7.849	7.705	7.229	7.647	7.17
Greece	20200907	24.6	7.69225	7.159	13.336	18.448	246	8.012	7.467	8.044	7.499	7.358	6.834	7.355	6.836
Greece	20200908	26.1	7.508	6.94525	16.214	17.927	261	7.8	7.222	7.789	7.207	7.214	6.665	7.229	6.687
Greece	20200909	26.3	7.54925	6.97825	23.793	18.133	263	7.904	7.323	7.946	7.366	7.161	6.596	7.186	6.628
Greece	20200910	24.9	7.40925	6.815	35.69	19.928	249	7.634	7.018	7.693	7.08	7.174	6.599	7.136	6.563
Greece	20200911	24.7	7.2375	6.618	27.055	21.025	247	7.311	6.657	7.333	6.678	7.175	6.589	7.131	6.548
Greece	20200912	23.9	6.8065	6.14075	28.974	22.615	239	7.128	6.449	7.126	6.444	6.482	5.827	6.49	5.843
Greece	20200913	24.6	6.613	5.923	19.572	23.519	246	6.874	6.165	6.883	6.173	6.378	5.706	6.317	5.648
Greece	20200914	23.8	6.67	5.97525	17.269	24.081	238	6.96	6.248	6.967	6.254	6.372	5.691	6.381	5.708
Greece	20200915	23.2	6.91725	6.23075	29.742	26.014	232	7.119	6.408	7.116	6.404	6.758	6.096	6.676	6.015
Greece	20200916	23.1	7.17	6.49125	29.838	26.877	231	7.377	6.675	7.323	6.616	6.991	6.334	6.989	6.34
Greece	20200917	23.1	7.1205	6.4275	34.443	26.699	231	7.441	6.732	7.445	6.735	6.818	6.139	6.778	6.104
Greece	20200918	22.4	6.86775	6.1485	32.428	27.467	224	7.071	6.329	7.077	6.333	6.676	5.978	6.647	5.954
Greece	20200919	21.6	6.62925	5.88625	23.026	26.617	216	6.65	5.873	6.64	5.862	6.639	5.928	6.588	5.882
Greece	20200920	19.3	6.33125	5.5625	15.734	26.069	193	6.509	5.717	6.496	5.701	6.174	5.427	6.146	5.405
Greece	20200921	19.1	6.3835	5.6095	43.461	29.81	191	6.588	5.793	6.583	5.784	6.202	5.449	6.161	5.412
Greece	20200922	20.3	6.0995	5.30325	31.948	30.126	203	6.467	5.658	6.397	5.58	5.761	4.978	5.773	4.997
Greece	20200923	20.2	6.13175	5.32975	34.347	30.77	202	6.641	5.832	6.679	5.868	5.618	4.822	5.589	4.797
Greece	20200924	22.6	5.94875	5.13125	32.716	30.523	226	6.34	5.51	6.283	5.446	5.587	4.782	5.585	4.787
Greece	20200925	23.2	6.289	5.47725	27.439	29.81	232	6.574	5.745	6.536	5.702	6.05	5.256	5.996	5.206
Greece	20200926	19.6	5.91275	5.07975	30.221	30.838	196	6.35	5.505	6.338	5.489	5.509	4.688	5.454	4.637
Greece	20200927	19.1	5.8265	4.9835	20.723	31.551	191	6.21	5.353	6.191	5.329	5.485	4.657	5.42	4.595
Greece	20200928	18.6	5.952	5.1055	25.233	28.947	186	6.314	5.453	6.27	5.402	5.646	4.816	5.578	4.751
Greece	20200929	20.1	5.35675	4.488	39.912	30.084	201	5.732	4.847	5.71	4.82	5.039	4.188	4.946	4.097
Greece	20200930	18.2	5.66925	4.802	33.771	30.002	182	6.042	5.159	6.026	5.138	5.34	4.489	5.269	4.422
Greece	20201001	17.5	5.35625	4.47625	39.432	30.962	175	5.589	4.69	5.586	4.681	5.151	4.291	5.099	4.243
Greece	20201002	18.4	5.49075	4.608	44.133	33.346	184	5.762	4.861	5.795	4.889	5.232	4.368	5.174	4.314
Greece	20201003	20.2	5.202	4.309	25.616	32.689	202	5.415	4.502	5.415	4.497	5.029	4.157	4.949	4.08
Greece	20201004	21.2	5.30675	4.41075	21.971	32.867	212	5.813	4.901	5.777	4.858	4.855	3.977	4.782	3.907
Greece	20201005	22.7	5.3765	4.47525	28.782	33.374	227	5.797	4.879	5.75	4.825	5.02	4.137	4.939	4.06
Greece	20201006	23.8	5.1905	4.28275	38.281	33.141	238	5.642	4.716	5.662	4.729	4.774	3.886	4.684	3.8
Greece	20201007	22.2	4.62975	3.71725	38.952	33.881	222	5.019	4.086	5.007	4.068	4.254	3.363	4.239	3.352
Greece	20201008	19.6	4.15725	3.24375	41.638	34.196	196	4.32	3.385	4.274	3.334	4.032	3.14	4.003	3.116
Greece	20201009	17.4	4.69875	3.77825	37.513	33.25	174	4.929	3.988	4.941	3.994	4.485	3.586	4.44	3.545
Greece	20201010	17.8	4.916	3.9895	29.358	33.785	178	5.08	4.135	5.097	4.145	4.768	3.862	4.719	3.816
Greece	20201011	18.5	4.881	3.9505	26.864	34.484	185	5.08	4.131	5.109	4.152	4.674	3.764	4.661	3.755
Greece	20201012	19.7	4.7655	3.83225	28.207	34.402	197	4.875	3.924	4.91	3.951	4.678	3.764	4.599	3.69
Greece	20201013	18.2	4.24075	3.31525	39.144	34.525	182	4.545	3.596	4.528	3.573	3.988	3.086	3.902	3.006
Greece	20201014	16.7	4.32175	3.39175	41.734	34.923	167	4.671	3.717	4.638	3.677	4.017	3.112	3.961	3.061
Greece	20201015	16.3	4.55925	3.62	43.365	35.169	163	4.815	3.855	4.829	3.861	4.328	3.411	4.265	3.353
Greece	20201016	20.2	4.45525	3.51525	48.258	36.704	202	4.681	3.72	4.683	3.715	4.257	3.339	4.2	3.287
Greece	20201017	18	4.27175	3.335	46.244	39.117	180	4.567	3.606	4.573	3.605	4.006	3.094	3.941	3.035
Greece	20201018	16.1	3.955	3.027	42.022	41.282	161	4.17	3.219	4.189	3.231	3.773	2.868	3.688	2.79
Greece	20201019	14.8	3.7065	2.7875	41.447	43.174	148	3.976	3.03	3.97	3.019	3.461	2.569	3.419	2.532
Greece	20201020	13.9	3.57775	2.66325	63.993	46.723	139	3.829	2.887	3.832	2.884	3.36	2.472	3.29	2.41
Greece	20201021	15.2	3.49325	2.582	82.989	52.617	152	3.698	2.761	3.699	2.756	3.303	2.418	3.273	2.393
Greece	20201022	14.2	3.627	2.70775	84.62	58.51	142	3.787	2.845	3.784	2.836	3.488	2.592	3.449	2.558
Greece	20201023	15.3	3.9095	2.97375	80.687	63.143	153	4.027	3.072	4.023	3.062	3.825	2.908	3.763	2.853
Greece	20201024	15.7	3.9885	3.04625	89.705	69.352	157	4.167	3.202	4.155	3.186	3.844	2.923	3.788	2.874
Greece	20201025	15.9	3.8825	2.946	75.794	74.176	159	4.318	3.343	4.291	3.312	3.493	2.593	3.428	2.536
Greece	20201026	14.6	3.69525	2.76775	68.502	78.041	146	3.978	3.019	3.982	3.018	3.451	2.553	3.37	2.481
Greece	20201027	14.3	3.66675	2.73925	120.502	86.114	143	3.983	3.021	3.965	3	3.394	2.498	3.325	2.438
Greece	20201028	13.1	3.097	2.20825	148.421	95.461	131	3.283	2.365	3.306	2.383	2.923	2.062	2.876	2.023
Greece	20201029	16.6	3.1975	2.30175	116.185	99.971	166	3.468	2.538	3.446	2.513	2.963	2.099	2.913	2.057
Greece	20201030	14.9	3.03075	2.14775	161.757	111.552	149	3.349	2.426	3.322	2.397	2.756	1.909	2.696	1.859
Greece	20201031	13.3	2.96	2.0825	197.159	126.903	133	3.2	2.288	3.175	2.261	2.76	1.913	2.705	1.868
Greece	20201101	13.6	3.05975	2.174	160.989	139.074	136	3.311	2.39	3.284	2.362	2.86	2.004	2.784	1.94
Greece	20201102	13.8	2.99875	2.11825	110.428	145.063	138	3.253	2.336	3.239	2.32	2.786	1.937	2.717	1.88
Greece	20201103	13.4	3.05025	2.1655	207.809	157.535	134	3.338	2.414	3.322	2.396	2.804	1.954	2.737	1.898
Greece	20201104	15.1	3.093	2.20375	253.86	172.598	151	3.351	2.425	3.342	2.414	2.886	2.028	2.793	1.948
Greece	20201105	14.7	2.924	2.0515	279.668	195.953	147	3.312	2.389	3.25	2.329	2.583	1.756	2.551	1.732
Greece	20201106	13.7	2.82075	1.9575	234.768	206.383	137	3.103	2.198	3.059	2.155	2.587	1.76	2.534	1.717
Greece	20201107	12.6	2.727	1.8725	245.13	213.236	126	2.862	1.979	2.835	1.953	2.625	1.794	2.586	1.764
Greece	20201108	12.1	2.77025	1.91225	181.233	216.128	121	2.987	2.093	2.98	2.084	2.589	1.762	2.525	1.71
Greece	20201109	10.8	2.648	1.80375	142.856	220.761	108	2.874	1.991	2.856	1.973	2.466	1.654	2.396	1.597
Greece	20201110	13.3	2.5885	1.7515	228.628	223.735	133	2.834	1.955	2.824	1.945	2.377	1.576	2.319	1.53
Greece	20201111	15.1	2.4945	1.66825	263.934	225.174	151	2.709	1.844	2.685	1.821	2.318	1.524	2.266	1.484
Greece	20201112	13.2	2.47525	1.6515	318.141	230.67	132	2.659	1.799	2.632	1.774	2.335	1.54	2.275	1.493
Greece	20201113	11.7	2.37275	1.56225	291.469	238.77	117	2.579	1.729	2.552	1.704	2.207	1.429	2.153	1.387
Greece	20201114	10.7	2.15875	1.37575	271.993	242.608	107	2.385	1.557	2.351	1.527	1.968	1.223	1.931	1.196
Greece	20201115	9.9	2.068	1.29675	162.62	239.949	99	2.2	1.395	2.182	1.379	1.968	1.224	1.922	1.189
Greece	20201116	9.8	2.12175	1.34575	210.879	249.666	98	2.291	1.477	2.266	1.455	1.979	1.235	1.951	1.216
Greece	20201117	11.6	2.15825	1.37875	232.369	250.201	116	2.346	1.526	2.332	1.514	2.002	1.256	1.953	1.219
Greece	20201118	12.3	2.11125	1.33875	307.875	256.478	123	2.245	1.439	2.224	1.42	2.011	1.265	1.965	1.231
Greece	20201119	11.3	2.11625	1.34425	309.602	255.258	113	2.259	1.452	2.233	1.43	1.996	1.253	1.977	1.242
Greece	20201120	9.2	2.40775	1.59675	244.746	248.584	92	2.55	1.707	2.516	1.677	2.315	1.527	2.25	1.476
Greece	20201121	10.6	2.27375	1.48325	221.528	241.374	106	2.627	1.774	2.594	1.745	1.97	1.233	1.904	1.181
Greece	20201122	10.4	1.995	1.24375	143.72	238.674	104	2.23	1.43	2.182	1.388	1.798	1.088	1.77	1.069
Greece	20201123	8.9	1.9285	1.18825	133.07	227.559	89	2.184	1.391	2.146	1.358	1.714	1.018	1.67	0.986
Greece	20201124	8.1	1.7405	1.02825	204.451	223.57	81	1.835	1.091	1.819	1.079	1.673	0.985	1.635	0.958
Greece	20201125	7.6	1.7395	1.02925	206.369	209.069	76	1.921	1.166	1.877	1.129	1.591	0.918	1.569	0.904
Greece	20201126	5.6	1.77525	1.06075	193.609	192.499	56	1.904	1.153	1.873	1.128	1.68	0.994	1.644	0.968
Greece	20201127	5.7	1.80875	1.0905	190.059	184.687	57	1.995	1.232	1.953	1.197	1.661	0.979	1.626	0.954
Greece	20201128	6.3	1.82025	1.10125	167.609	176.984	63	2.027	1.26	1.984	1.224	1.657	0.976	1.613	0.945
Greece	20201129	7.9	1.80775	1.09175	114.458	172.804	79	1.993	1.232	1.969	1.212	1.656	0.977	1.613	0.946
Greece	20201130	9.6	1.7185	1.01725	100.163	168.103	96	1.843	1.106	1.818	1.085	1.629	0.956	1.584	0.922
Greece	20201201	6.4	1.779	1.06975	210.975	169.035	64	1.989	1.23	1.947	1.196	1.616	0.946	1.564	0.907
Greece	20201202	8.4	1.73625	1.03475	209.631	169.501	84	1.911	1.165	1.883	1.143	1.597	0.931	1.554	0.9
Greece	20201203	10.9	1.66525	0.976	180.561	167.637	109	1.842	1.107	1.816	1.087	1.521	0.869	1.482	0.841
Greece	20201204	11.8	1.5925	0.916	158.111	163.073	118	1.709	0.996	1.686	0.979	1.497	0.85	1.478	0.839
Greece	20201205	10.1	1.56925	0.898	132.687	158.084	101	1.728	1.013	1.686	0.98	1.447	0.81	1.416	0.789
Greece	20201206	12.4	1.706	1.01225	86.635	154.109	124	1.848	1.114	1.821	1.094	1.593	0.931	1.562	0.91
Greece	20201207	11.8	1.62425	0.945	119.926	156.932	118	1.774	1.053	1.747	1.032	1.502	0.857	1.474	0.838
Greece	20201208	8.8	1.59	0.91825	127.026	144.94	88	1.764	1.045	1.74	1.028	1.449	0.815	1.407	0.785
Greece	20201209	11	1.6065	0.93175	160.701	137.95	110	1.758	1.041	1.725	1.015	1.487	0.846	1.456	0.825
Greece	20201210	10.5	1.4535	0.80675	147.078	133.166	105	1.614	0.921	1.591	0.904	1.318	0.71	1.291	0.692
Greece	20201211	7.3	1.437	0.794	133.838	129.699	73	1.619	0.926	1.582	0.898	1.291	0.688	1.256	0.664
Greece	20201212	9.2	1.5365	0.877	114.554	127.108	92	1.74	1.028	1.711	1.006	1.367	0.751	1.328	0.723
Greece	20201213	10.4	1.47325	0.8245	66.391	124.216	104	1.635	0.94	1.606	0.919	1.344	0.732	1.308	0.707
Greece	20201214	10.6	1.4775	0.82825	61.306	115.842	106	1.63	0.936	1.594	0.909	1.36	0.746	1.326	0.722
Greece	20201215	9.2	1.5555	0.8905	115.033	114.129	92	1.748	1.035	1.709	1.001	1.394	0.771	1.371	0.755
Greece	20201216	7.9	1.6805	0.9935	113.69	107.413	79	1.853	1.123	1.83	1.102	1.533	0.884	1.506	0.865
Greece	20201217	10.2	1.7225	1.028	110.62	102.205	102	1.883	1.148	1.865	1.131	1.589	0.93	1.553	0.903
Greece	20201218	7.4	1.72	1.02625	83.853	95.064	74	1.887	1.152	1.877	1.141	1.575	0.919	1.541	0.893
Greece	20201219	9.5	1.586	0.91575	86.443	91.048	95	1.709	1.003	1.696	0.991	1.485	0.846	1.454	0.823
Greece	20201220	9.9	1.598	0.92675	56.317	89.609	99	1.812	1.089	1.796	1.074	1.407	0.783	1.377	0.761

[truncated: 16 more sheets: Germany, Hungary, Iceland, Ireland, Italy, Latvia, Lithuania, Norway, Poland, Portugal, Romania, Slovakia, Spain, Sweden, Switzerland, UK]
